# Supplementary material for: Evidence that coronavirus superspreading is fat-tailed
Source: Proc Natl Acad Sci U S A. 2020 Nov 2;117(47):29416–8. doi: 10.1073/pnas.2018490117 (PMC7703634; doi:10.1073/pnas.2018490117)
Supplement: Supplementary File [file pnas.2018490117.sd01.xlsx]

## Sheet: Description
Dataset S1. Details of 74 SARS-CoV and SARS-CoV-2 superspreading events.

## Sheet: Data
SARS-CoV-2 superspreading events
Date	Location	Setting	Z	Reference							Rationale for secondary case					Additional information on number and duration of contacts
SSEs detailed in scientific studies
Jan., 2020	Enshi, China	Meal	10	https://www.thelancet.com/journals/lancet/article/PIIS0140-6736(20)30462-1/fulltext							Study assumes a single primary case
Jan., 2020	Wuhan, China	Social contact	9	https://www.medrxiv.org/content/10.1101/2020.03.19.20026245v1							Study indicates that Patient C1 directly infected 9, as determined by contact tracing					9 infected within 4 days
Jan., 2020	Singapore	Family contact	6.5	https://www.thelancet.com/journals/lancet/article/PIIS0140-6736(20)30528-6/fulltext							Study indicates two patients with 13 secondary cases
Jan., 2020	Alps, France	Ski resort	11	https://academic.oup.com/cid/advance-article/doi/10.1093/cid/ciaa424/5819060							Study indicates index case had four days of interaction					11 infected within 4 days
Jan., 2020	Hong Kong	Social family gathering	11	https://ojs.wpro.who.int/ojs/public/journals/1/covid19/wpsar.2020.11.5.003Lam.pdf							Study suggests transmission occurred from one asymptomatic case
Jan. 2020	Hunan, China	Social contact	8	https://www.medrxiv.org/content/10.1101/2020.07.23.20160317v2.full.pdf							Contact tracing
Jan. 2020	Hunan, China	Social contact	7	https://www.medrxiv.org/content/10.1101/2020.07.23.20160317v2.full.pdf							Contact tracing
Jan., Feb. 2020	Guangzhou, China	Social contact	7	https://www.thelancet.com/journals/laninf/article/PIIS1473-3099(20)30471-0/fulltext#%20							Contact tracing
Jan., Feb. 2020	Ningbo, China	Social contact	25	http://rs.yiigle.com/yufabiao/1186223.htm							Contact tracing
Jan., Feb. 2020	Singapore	Religious gathering	8	https://elifesciences.org/articles/57149							Contact tracing
Jan., Feb. 2020	Singapore	Social contact	7	https://elifesciences.org/articles/57149							Contact tracing
Feb. 2020	Unspecified, Japan	Indoor environment	9	https://www.medrxiv.org/content/10.1101/2020.02.28.20029272v2.full.pdf; https://www.mofa.go.jp/files/100045098.pdf							Contact tracing
Feb. 2020	Unspecified, Japan	Indoor environment	12	https://www.medrxiv.org/content/10.1101/2020.02.28.20029272v2.full.pdf; https://www.mofa.go.jp/files/100045098.pdf							Contact tracing
Feb. 2020	Chungcheongnam-do, South Korea	Social contact	27	https://www.kaggle.com/kimjihoo/coronavirusdataset/?select=PatientInfo.csv							Contact tracing
Feb. 2020	Chungcheongnam-do, South Korea	Social contact	21	https://www.kaggle.com/kimjihoo/coronavirusdataset/?select=PatientInfo.csv							Contact tracing
Feb. 2020	Daegu, South Korea	Social contact	17	https://www.kaggle.com/kimjihoo/coronavirusdataset/?select=PatientInfo.csv							Contact tracing
Feb., 2020	Diamond Princess	Cruise	15	https://academic.oup.com/jtm/article/27/3/taaa030/5766334							Contact tracing					R0 = 15 for 15 days
Feb., 2020	Munich, Germany	Seminar	11	https://wwwnc.cdc.gov/eid/article/26/8/20-1235_article							Study suggests transmission occurred from one asymptomatic case
Feb., 2020	Chicago, US	Family gathering/funeral	10	https://www.cdc.gov/mmwr/volumes/69/wr/mm6915e1.htm?s_cid=mm6915e1_w							Contact tracing					10 infected within 12 days
Feb., 2020	Chongqing, China	Family	13	https://pdf.sciencedirectassets.com/308594/AIP/1-s2.0-S2352304220300933/main.pdf?X-Amz-Security-Token=IQoJb3JpZ2luX2VjEEkaCXVzLWVhc3QtMSJHMEUCIQDue3CIVFT%2F3rGxTVwu%2BjcdkEQy4sJR3r4RM8UjGDt8bgIgH%2BSqCt0bczh7QcnKcJeO8ktTPpKJtdmjmItQnhRw4KoqtAMIIhADGgwwNTkwMDM1NDY4NjUiDL6nu7OQVAT8rj%2F0VSqRA5EzvyeZFusMltDSwvt4FiKuXnwt2hYOgukmE3CLaCQYESPILeL%2F3Ll2zNnwHKTZg%2Fft3jy51Vlq5qarw7%2F60iv6HORxBNi65e3ghng…							Contact tracing
Mar. 2020	Chungcheongnam-do, South Korea	Social contact	7	https://www.kaggle.com/kimjihoo/coronavirusdataset/?select=PatientInfo.csv							Contact tracing
Mar., 2020	Arkansas, US	Religious gathering	17.5	https://www.cdc.gov/mmwr/volumes/69/wr/mm6920e2.htm?s_cid=mm6920e2_w							Study indicates two symptomatic person infected 35 others at church
Mar., 2020	Washington, US	Choir practice	52	https://www.cdc.gov/mmwr/volumes/69/wr/mm6919e6.htm							Study indicates only one symptomatic person
Mar. 2020	Gyeonggi-do, South Korea	Social contact	7	https://www.kaggle.com/kimjihoo/coronavirusdataset/?select=PatientInfo.csv							Contact tracing
Mar. 2020	Gyeonggi-do, South Korea	Social contact	8	https://www.kaggle.com/kimjihoo/coronavirusdataset/?select=PatientInfo.csv							Contact tracing
Mar. 2020	Gyeonggi-do, South Korea	Social contact	7	https://www.kaggle.com/kimjihoo/coronavirusdataset/?select=PatientInfo.csv							Contact tracing
Mar. 2020	Seoul, South Korea	Social contact	18	https://www.kaggle.com/kimjihoo/coronavirusdataset/?select=PatientInfo.csv							Contact tracing
Mar. 2020	Gyeonggi-do, South Korea	Social contact	24	https://www.kaggle.com/kimjihoo/coronavirusdataset/?select=PatientInfo.csv							Contact tracing
Mar. 2020	Gyeonggi-do, South Korea	Social contact	11	https://www.kaggle.com/kimjihoo/coronavirusdataset/?select=PatientInfo.csv							Contact tracing
Mar. 2020	Gyeonggi-do, South Korea	Social contact	51	https://www.kaggle.com/kimjihoo/coronavirusdataset/?select=PatientInfo.csv							Contact tracing
Mar. 2020	Gyeonggi-do, South Korea	Social contact	21	https://www.kaggle.com/kimjihoo/coronavirusdataset/?select=PatientInfo.csv							Contact tracing
Mar. 2020	Gyeonggi-do, South Korea	Social contact	15	https://www.kaggle.com/kimjihoo/coronavirusdataset/?select=PatientInfo.csv							Contact tracing
Apr. 2020	Gyeongsangbuk-do, South Korea	Social contact	7	https://www.kaggle.com/kimjihoo/coronavirusdataset/?select=PatientInfo.csv							Contact tracing
Apr. 2020	Gyeongsangbuk-do, South Korea	Social contact	9	https://www.kaggle.com/kimjihoo/coronavirusdataset/?select=PatientInfo.csv							Contact tracing
Apr. 2020	Gyeonggi-do, South Korea	Social contact	17	https://www.kaggle.com/kimjihoo/coronavirusdataset/?select=PatientInfo.csv							Contact tracing
May. 2020	Incheon, South Korea	Social contact	12	https://www.kaggle.com/kimjihoo/coronavirusdataset/?select=PatientInfo.csv							Contact tracing
May. 2020	Incheon, South Korea	Social contact	24	https://www.kaggle.com/kimjihoo/coronavirusdataset/?select=PatientInfo.csv							Contact tracing
May. 2020	Gyeonggi-do, South Korea	Social contact	8	https://www.kaggle.com/kimjihoo/coronavirusdataset/?select=PatientInfo.csv							Contact tracing
May. 2020	Gyeonggi-do, South Korea	Social contact	11	https://www.kaggle.com/kimjihoo/coronavirusdataset/?select=PatientInfo.csv							Contact tracing
Jun. 2020	Daejeon, South Korea	Social contact	10	https://www.kaggle.com/kimjihoo/coronavirusdataset/?select=PatientInfo.csv							Contact tracing
Jun. 2020	Gyeonggi-do, South Korea	Social contact	10	https://www.kaggle.com/kimjihoo/coronavirusdataset/?select=PatientInfo.csv							Contact tracing
Jun. 2020	Seoul, South Korea	Social contact	8	https://www.kaggle.com/kimjihoo/coronavirusdataset/?select=PatientInfo.csv							Contact tracing
Jun. 2020	Gyeonggi-do, South Korea	Social contact	8	https://www.kaggle.com/kimjihoo/coronavirusdataset/?select=PatientInfo.csv							Contact tracing
Jun. 2020	Gyeonggi-do, South Korea	Social contact	11	https://www.kaggle.com/kimjihoo/coronavirusdataset/?select=PatientInfo.csv							Contact tracing
Jun. 2020	Gyeonggi-do, South Korea	Social contact	15	https://www.kaggle.com/kimjihoo/coronavirusdataset/?select=PatientInfo.csv							Contact tracing
SSEs detailed in news sources
Feb., 2020	Berlin, Germany	Nightclub	16	http://web.archive.org/web/20200420071353/https://www.aljazeera.com/news/2020/03/infected-16-berlin-nightclub-coronavirus-fears-grow-200310132859234.html							Article indicates that one person infected 16 others
Mar., 2020	Ischgl, Austria	Ski resort	15	http://web.archive.org/web/20200420071139/https://edition.cnn.com/2020/03/24/europe/austria-ski-resort-ischgl-coronavirus-intl/							Article indicates that the bartender's contacts were quarantined and tested
Mar., 2020	New York, US	Social contact	51	https://www.cnn.com/2020/03/11/us/new-rochelle-attorney-containment-area/index.html							Article indicates that all cases were found March 4-7 through contact tracing
Mar., 2020	Hong Kong	Bar	73	https://assets.researchsquare.com/files/rs-29548/v1_stamped.pdf; https://www.nytimes.com/2020/06/02/opinion/coronavirus-superspreaders.html							Article indicates that "one person alone appears to have infected 73 individuals after frequenting several bars in late March."
Mar., 2020	Punjab, India	Religious and family gathering	19	https://www.bbc.com/news/world-asia-india-52061915							Article indicates that all cases found within a week
Apr., 2020	Harbin, China	Social contact	78	https://www.dw.com/en/china-tries-to-contain-new-coronavirus-outbreak/a-53280411; https://www.reuters.com/article/us-health-coronavirus-china-harbin/chinese-city-tightens-coronavirus-travel-curbs-in-biggest-outbreak-idUSKCN22409D							Article indicates that primary case "infected 78 others within a few days"
Apr., 2020	Munger, India	Unspecified	29	https://www.hindustantimes.com/india-news/bihar-two-covid-19-positive-cases-detected-in-door-to-door-screening-more-results-pending/story-h7i2bKL35kce9aBgQbO3NM.html							Article indicates that transmission occurred by one person
Apr., 2020	Siwan, India	Unspecified	22	https://www.hindustantimes.com/india-news/bihar-two-covid-19-positive-cases-detected-in-door-to-door-screening-more-results-pending/story-h7i2bKL35kce9aBgQbO3NM.html							Article indicates that transmission occurred by one person
Apr., 2020	Nalanda, India	Unspecified	19	https://www.hindustantimes.com/india-news/bihar-two-covid-19-positive-cases-detected-in-door-to-door-screening-more-results-pending/story-h7i2bKL35kce9aBgQbO3NM.html							Article indicates that transmission occurred by one person
Apr., 2020	Patna, India	Unspecified	17	https://www.hindustantimes.com/india-news/bihar-two-covid-19-positive-cases-detected-in-door-to-door-screening-more-results-pending/story-h7i2bKL35kce9aBgQbO3NM.html							Article indicates that transmission occurred by one person
Apr., 2020	Rohtas, India	Unspecified	14	https://www.hindustantimes.com/india-news/bihar-two-covid-19-positive-cases-detected-in-door-to-door-screening-more-results-pending/story-h7i2bKL35kce9aBgQbO3NM.html							Article indicates that transmission occurred by one person
May, 2020	Tema, Ghana	Fish processing	533	https://www.cnn.com/2020/05/11/africa/ghana-factory-coronavirus-infection-intl/index.html							Article indicates that one person infected 533 others
	*Note that certain quantities indicate averages, in which two index cases led to a significant number of secondary cases, as indicated in the "Rationale"
SSEs where a single infected individual led to a cluster of subsequent infections, but the subsequent infections were not indicated to be secondary cases
Jan., 2020	Wuhan, China	Hospital	14	https://www.yicai.com/news/100477916.html
Jan., 2020	Guangzhou, China	Family gathering	10	https://wwwnc.cdc.gov/eid/article/26/7/20-0764_article
Jan., 2020	Wenzhou	Shopping mall	11	https://wwwnc.cdc.gov/eid/article/26/6/20-0412_article
Feb., 2020	Massachusetts, US	Biogen event	99	https://www.nytimes.com/2020/04/12/us/coronavirus-biogen-boston-superspreader.html
Feb., Mar., 2020	France	High school	171	https://www.medrxiv.org/content/10.1101/2020.04.18.20071134v1.full.pdf
Mar., 2020	Jordan	Wedding	76	https://wwwnc.cdc.gov/eid/article/26/9/20-1469_article?deliveryName=USCDC_333-DM28908
Mar., 2020	South Korea	Call center	94	https://wwwnc.cdc.gov/eid/article/26/8/20-1274_article
Apr., 2020	Chicago, US	Jail	350	https://www.nytimes.com/2020/04/08/us/coronavirus-cook-county-jail-chicago.html
May, 2020	India	Market	45	https://www.bbc.com/news/world-asia-india-52674639
May, 2020	India	Market	25	https://www.bbc.com/news/world-asia-india-52674639
Unspecified	Tianjin, China	Shopping mall	19	https://docs.google.com/spreadsheets/d/16wtnHe4hM6I7TFHXVpLXY8R4GAUzAJ-7NWbKIVvsVuA/edit#gid=0
Unspecified	Wuhan, China	Hospital	14	https://docs.google.com/spreadsheets/d/16wtnHe4hM6I7TFHXVpLXY8R4GAUzAJ-7NWbKIVvsVuA/edit#gid=1131322210
SARS-CoV superspreading events
Date	Location	Setting	Z	Reference							Rationale for secondary case					Additional information on number and duration of contacts
SSEs detailed in scientific studies
Feb., Mar., 2003	Singapore	Hospital	21	https://www.cdc.gov/mmwr/preview/mmwrhtml/mm5218a1.htm							Study indicates that "This patient was directly linked to probable SARS infection in 21 persons"
Feb., Mar., 2003	Toronto	Home, hospital	19	https://www.ncbi.nlm.nih.gov/pmc/articles/PMC180651/							Contact tracing					19 infected within about a week
Feb., Mar., 2003	Toronto	Home, hospital	13	https://www.ncbi.nlm.nih.gov/pmc/articles/PMC180651/							Contact tracing; two people infected 26 others					26 infected within about two weeks
Mar., 2003	Hong Kong	Hotel	13	https://www.cdc.gov/mmwr/preview/mmwrhtml/mm5212a1.htm							Contact tracing
Mar., 2003	Beijing, China	Hospital	33	https://www.ncbi.nlm.nih.gov/pmc/articles/PMC3322930/							Contact tracing
Mar., 2003	Hong Kong	Hospital	112	https://www.nejm.org/doi/full/10.1056/NEJMoa030685							Study indicates 112 secondary cases from index case					Hospital admittance occurred within 2 weeks for 112 secondary cases
Mar., 2003	Asia	Flight	21	https://books.google.com/books?id=R9q9AwAAQBAJ&pg=PT126&lpg=PT126&dq=prince+of+wales+112+people+sars&source=bl&ots=Q-Yeo0cnm2&sig=ACfU3U1lKBWzz_FmCETCSPsFLd6tmrBwyg&hl=en&sa=X&ved=2ahUKEwjg6sbf4fLpAhWKgnIEHTJcBwcQ6AEwEXoECAsQAQ#v=onepage&q=prince%20of%20wales%20112%20people%20sars&f=false							Study lists people infected by interaction
Mar., 2003	Singapore	Hospital	23	https://www.cdc.gov/mmwr/preview/mmwrhtml/mm5218a1.htm							Study indicates that "This patient is directly linked to probable SARS infection in 23 persons"
Mar., 2003	Singapore	Hospital	23	https://www.cdc.gov/mmwr/preview/mmwrhtml/mm5218a1.htm							Study indicates that "This patient was directly linked to probable SARS infection in 23 persons"
Mar., 2003	Singapore	Hospital	40	https://www.cdc.gov/mmwr/preview/mmwrhtml/mm5218a1.htm							Study indicates that "This patient is linked to 40 patients with probable SARS (37 HCWs and visitors) because of direct contact and might be linked to the remaining probable cases because they traveled the same corridor used by the patient."
Mar., 2003	Hong Kong	Apartment (Amoy Gardens)	187	https://www.nejm.org/doi/full/10.1056/NEJMoa032867							Study indicates that "most of these were probably secondary cases"
Mar., Apr., 2003	Singapore	Market	15	https://www.cdc.gov/mmwr/preview/mmwrhtml/mm5218a1.htm							Study indicates that "This patient is directly linked to infection in 15 persons"
Apr., 2003	Beijing, China	Hospital	10	https://www.ncbi.nlm.nih.gov/pmc/articles/PMC3322930/							Contact tracing
Apr., 2003	Beijing, China	Hospital	8	https://www.ncbi.nlm.nih.gov/pmc/articles/PMC3322930/							Contact tracing
Apr., 2003	Beijing, China	Construction site	12	https://www.ncbi.nlm.nih.gov/pmc/articles/PMC3322930/							Contact tracing
SSEs detailed in news sources
Mar., 2003	Linhe, China	Social contacts, family	16	https://www.nytimes.com/2003/05/15/world/the-sars-epidemic-superspreader-man-s-virus-infects-town-killing-his-family.html							Article lists people infected by interaction
2003	Toronto	Unspecified	44	http://www.sarsreference.com/sarsreference.pdf; https://www.ctvnews.ca/health/health-headlines/superspreaders-could-turn-new-coronavirus-into-sars-like-event-experts-1.1210070							Article indicates that "In Toronto, which had several superspreaders, one early case infected 44 others."
	*Note that the date of the Toronto SSE was unspecified by different sources.
SSEs where a single infected individual led to a cluster of subsequent infections, but the subsequent infections were not indicated to be secondary cases
Feb., 2003	Hong Kong	Hospital	20	https://www.who.int/docstore/wer/pdf/2003/wer7811.pdf
Apr., May 2003	Taiwan	Hospital (laundry worker)	137	https://www.cdc.gov/mmwr/preview/mmwrhtml/mm5220a1.htm
