# Supplementary material for: Evidence that coronavirus superspreading is fat-tailed
Source: Proc Natl Acad Sci U S A. 2020 Nov 2;117(47):29416–8. doi: 10.1073/pnas.2018490117 (PMC7703634; doi:10.1073/pnas.2018490117)
Supplement: Supplementary File [file pnas.2018490117.sd02.xlsx]

## Sheet: Description
Dataset S2. Details of 1,347 secondary cases arising from 5,165 primary cases in South Korea, from ref. (10). Further information is provided in the 'PatientInfo.csv' table in the reference cited.

## Sheet: Data
patient_id	sex	age	country	province	city	infection_case	infected_by	contact_number	symptom_onset_date	confirmed_date	released_date	deceased_date	state
1000000001	male	50s	Korea	Seoul	Gangseo-gu	overseas inflow		75	2020-01-22	2020-01-23	2020-02-05		released
1000000002	male	30s	Korea	Seoul	Jungnang-gu	overseas inflow		31		2020-01-30	2020-03-02		released
1000000003	male	50s	Korea	Seoul	Jongno-gu	contact with patient	2002000001	17		2020-01-30	2020-02-19		released
1000000004	male	20s	Korea	Seoul	Mapo-gu	overseas inflow		9	2020-01-26	2020-01-30	2020-02-15		released
1000000005	female	20s	Korea	Seoul	Seongbuk-gu	contact with patient	1000000002	2		2020-01-31	2020-02-24		released
1000000006	female	50s	Korea	Seoul	Jongno-gu	contact with patient	1000000003	43		2020-01-31	2020-02-19		released
1000000007	male	20s	Korea	Seoul	Jongno-gu	contact with patient	1000000003	0		2020-01-31	2020-02-10		released
1000000008	male	20s	Korea	Seoul	etc	overseas inflow		0		2020-02-02	2020-02-24		released
1000000009	male	30s	Korea	Seoul	Songpa-gu	overseas inflow		68		2020-02-05	2020-02-21		released
1000000010	female	60s	Korea	Seoul	Seongbuk-gu	contact with patient	1000000003	6		2020-02-05	2020-02-29		released
1000000011	female	50s	China	Seoul	Seodaemun-gu	overseas inflow		23		2020-02-06	2020-02-29		released
1000000012	male	20s	Korea	Seoul	etc	overseas inflow		0		2020-02-07	2020-02-27		released
1000000013	male	80s	Korea	Seoul	Jongno-gu	contact with patient	1000000017	117		2020-02-16			deceased
1000000014	female	60s	Korea	Seoul	Jongno-gu	contact with patient	1000000013	27	2020-02-06	2020-02-16	2020-03-12		released
1000000015	male	70s	Korea	Seoul	Seongdong-gu	Seongdong-gu APT		8	2020-02-11	2020-02-19			released
1000000016	male	70s	Korea	Seoul	Jongno-gu	contact with patient	1000000017			2020-02-19	2020-03-11		released
1000000017	male	70s	Korea	Seoul	Jongno-gu	contact with patient	1000000003			2020-02-20	2020-03-01		released
1000000018	male	20s	Korea	Seoul	etc	etc				2020-02-20			released
1000000019	female	70s	Korea	Seoul	Jongno-gu	contact with patient	1000000021			2020-02-20	2020-03-08		released
1000000020	female	70s	Korea	Seoul	Seongdong-gu	Seongdong-gu APT	1000000015			2020-02-20			released
1000000021	male	80s	Korea	Seoul	Jongno-gu	contact with patient	1000000016			2020-02-20	2020-03-08		released
1000000022	male	30s	Korea	Seoul	Seodaemun-gu	Eunpyeong St. Mary's Hospital				2020-02-21			released
1000000023	male	50s	Korea	Seoul	Seocho-gu	Shincheonji Church				2020-02-21			released
1000000024	male	40s	Korea	Seoul	Guro-gu	contact with patient				2020-02-22	2020-03-14		released
1000000025	male	60s	Korea	Seoul	Gangdong-gu	Eunpyeong St. Mary's Hospital	1000000022			2020-02-22			released
1000000026	male	30s	Korea	Seoul	Seocho-gu	etc			2020-02-21	2020-02-22	2020-03-11		released
1000000027	male	50s	Korea	Seoul	Gangseo-gu	overseas inflow				2020-02-23	2020-03-04		released
1000000028	female	70s	Korea	Seoul	Jongno-gu	Eunpyeong St. Mary's Hospital				2020-02-23	2020-03-11		released
1000000029	female	20s	Korea	Seoul	Jongno-gu	Eunpyeong St. Mary's Hospital	1000000028		2020-02-11	2020-02-26	2020-03-11		released
1000000030	male	60s	China	Seoul	Gangdong-gu	Eunpyeong St. Mary's Hospital				2020-02-23			released
1000000031	male	50s	Korea	Seoul	Songpa-gu	etc				2020-02-22	2020-03-19		released
1000000032	male	50s	Korea	Seoul	Seocho-gu	contact with patient				2020-02-23			released
1000000033	female	50s	Korea	Seoul	Songpa-gu	contact with patient	1000000031			2020-02-24	2020-03-10		released
1000000034	male	20s	Korea	Seoul	Songpa-gu	contact with patient	1000000031			2020-02-24	2020-03-17		released
1000000035	male	30s	Korea	Seoul	etc	etc			2020-02-19	2020-02-25	2020-03-20		released
1000000036	female	50s	Korea	Seoul	Eunpyeong-gu	Eunpyeong St. Mary's Hospital				2020-02-25			released
1000000037	female	40s	Korea	Seoul	Songpa-gu	contact with patient	1000000031			2020-02-25	2020-03-11		released
1000000038	male	60s	Korea	Seoul	etc	etc			2020-02-24	2020-02-25			released
1000000039	female	70s	China	Seoul	Geumcheon-gu	overseas inflow				2020-02-25			released
1000000040	female	60s	Korea	Seoul	Gwanak-gu	overseas inflow	1500000002			2020-02-25			released
1000000041	male	50s	Korea	Seoul	Gangdong-gu	etc				2020-02-25	2020-03-04		released
1000000042	male	40s	Korea	Seoul	Nowon-gu	etc				2020-02-26			released
1000000043	female	20s	Korea	Seoul	Songpa-gu	overseas inflow				2020-02-26			released
1000000044	male	60s	Korea	Seoul	Dongjak-gu	contact with patient				2020-02-26			released
1000000045	male	40s	Korea	Seoul	Songpa-gu	contact with patient	1000000033			2020-02-26	2020-03-04		released
1000000046	female	20s	Korea	Seoul	etc	contact with patient	1000000041			2020-02-26	2020-03-03		released
1000000047	male	20s	Korea	Seoul	Gangnam-gu	Shincheonji Church				2020-02-26	2020-03-11		released
1000000048	female	20s	Korea	Seoul	Eunpyeong-gu	etc				2020-02-26	2020-03-13		released
1000000049	male	60s	Korea	Seoul	Eunpyeong-gu	Eunpyeong St. Mary's Hospital				2020-02-26			released
1000000050	male	20s	Korea	Seoul	Gwanak-gu	etc			2020-02-24	2020-02-27			released
1000000051	female	20s	Korea	Seoul	Songpa-gu	etc				2020-02-27	2020-03-03		released
1000000052	male	30s	Korea	Seoul	Songpa-gu	overseas inflow				2020-02-27	2020-03-03		released
1000000053	female	40s	Korea	Seoul	Eunpyeong-gu	Eunpyeong St. Mary's Hospital	1000000054		2020-02-25	2020-02-27	2020-03-17		released
1000000054	female	80s	Korea	Seoul	Eunpyeong-gu	Eunpyeong St. Mary's Hospital				2020-02-27			released
1000000055	female	20s	Korea	Seoul	Yangcheon-gu	Eunpyeong St. Mary's Hospital				2020-02-27	2020-03-03		released
1000000056	male	50s	Korea	Seoul	etc	etc				2020-02-27	2020-03-13		released
1000000057	female	70s	Korea	Seoul	etc	Eunpyeong St. Mary's Hospital				2020-02-27			released
1000000058	female	30s	Korea	Seoul	Gangnam-gu	etc				2020-02-27			released
1000000059	female	60s	Korea	Seoul	Eunpyeong-gu	Eunpyeong St. Mary's Hospital	1000000060			2020-02-28			released
1000000060	male	80s	Korea	Seoul	Eunpyeong-gu	Eunpyeong St. Mary's Hospital	1000000054		2020-02-23	2020-02-28			released
1000000061	male	60s	Korea	Seoul	Seodaemun-gu	Eunpyeong St. Mary's Hospital	1000000022		2020-02-26	2020-02-28	2020-03-14		released
1000000062	male	40s	Korea	Seoul	Seodaemun-gu	etc	2017000005		2020-02-26	2020-02-28			released
1000000063	male	30s	Korea	Seoul	Gwanak-gu	etc				2020-02-29	2020-03-03		released
1000000064	female	30s	Korea	Seoul	Gangnam-gu	contact with patient	1000000047		2020-02-26	2020-02-29	2020-03-04		released
1000000065	male	30s	Korea	Seoul	Gangnam-gu	contact with patient	1000000068			2020-02-29	2020-03-14		released
1000000066	male	30s	Korea	Seoul	Gangnam-gu	etc				2020-02-29	2020-03-04		released
1000000067	female	20s	Korea	Seoul	Songpa-gu	contact with patient	1000000033			2020-02-29			released
1000000068	female	20s	Korea	Seoul	Gangnam-gu	etc			2020-02-26	2020-02-29	2020-03-20		released
1000000069	male	40s	Korea	Seoul	Nowon-gu	etc				2020-02-27			released
1000000070	female	40s	Korea	Seoul	Nowon-gu	Seongdong-gu APT				2020-02-27			released
1000000071	female	30s	Korea	Seoul	Nowon-gu	etc			2020-02-21	2020-02-26	2020-03-18		released
1000000072	female	40s	Korea	Seoul	Gangdong-gu	etc				2020-02-27	2020-03-03		released
1000000073	male	40s	Korea	Seoul	etc	etc			2020-02-25	2020-02-27			released
1000000074	male	50s	Korea	Seoul	Seocho-gu	etc				2020-02-27	2020-03-04		released
1000000075	male	30s	Korea	Seoul	Gwangjin-gu	overseas inflow				2020-02-27			released
1000000076	male	40s	Korea	Seoul	Dongdaemun-gu	contact with patient			2020-02-26	2020-02-27	2020-03-14		released
1000000077	female	20s	Korea	Seoul	Seongdong-gu	etc			2020-02-26	2020-02-28			released
1000000078	male	40s	Korea	Seoul	Nowon-gu	Seongdong-gu APT	1000000020			2020-02-25			released
1000000079	female	10s	Korea	Seoul	Nowon-gu	Seongdong-gu APT			2020-02-20	2020-02-28			released
1000000080	female	20s	Korea	Seoul	Nowon-gu	contact with patient			2020-02-26	2020-02-29			released
1000000081	female	30s	Korea	Seoul	Gwanak-gu	contact with patient			2020-02-27	2020-02-29	2020-03-20		released
1000000082	male	60s	Korea	Seoul	Yeongdeungpo-gu	overseas inflow			2020-02-18	2020-02-29			released
1000000083	female	20s	Korea	Seoul	Songpa-gu	contact with patient			2020-02-24	2020-03-01			released
1000000084	female	20s	Korea	Seoul	Songpa-gu	contact with patient			2020-02-25	2020-02-27			released
1000000085	female	30s	Korea	Seoul	Gangnam-gu	overseas inflow				2020-02-27	2020-03-17		released
1000000086	female	30s	Korea	Seoul	Gangnam-gu	etc				2020-03-01			released
1000000087	male	10s	Korea	Seoul	Nowon-gu	Seongdong-gu APT			2020-02-24	2020-02-28			released
1000000088	male	40s	Korea	Seoul	Gwangjin-gu	Seongdong-gu APT				2020-03-01			released
1000000089	male	50s	Korea	Seoul	Seongbuk-gu	Seongdong-gu APT				2020-03-01			released
1000000090	male	50s	Korea	Seoul	Yeongdeungpo-gu	Seongdong-gu APT				2020-03-01			released
1000000091	male	40s	Korea	Seoul	Yeongdeungpo-gu	etc			2020-02-21	2020-02-29			released
1000000092	male	20s	Korea	Seoul	Yeongdeungpo-gu	Seongdong-gu APT			2020-02-26	2020-03-02			released
1000000093	female	50s	Korea	Seoul	Gangnam-gu	etc				2020-03-02			released
1000000094	female	50s	Korea	Seoul	Seongbuk-gu	Seongdong-gu APT				2020-03-02			released
1000000095	female	20s	Korea	Seoul	Seongbuk-gu	Seongdong-gu APT				2020-03-02	2020-03-20		released
1000000096	male	30s	Korea	Seoul	Dobong-gu	etc			2020-03-01	2020-03-02			released
1000000097	male	30s	Korea	Seoul	Yangcheon-gu	contact with patient				2020-03-01			released
1000000098	male	50s	Korea	Seoul	Seocho-gu	etc				2020-03-02			released
1000000099	female	20s	Korea	Seoul	Dongdaemun-gu	etc				2020-03-01			released
1000000100	male	30s	Korea	Seoul	Dongdaemun-gu	Dongan Church				2020-03-04			released
1000000101	female	10s	Korea	Seoul	Jungnang-gu	contact with patient				2020-03-04			released
1000000102	female	40s	Korea	Seoul	Yongsan-gu	Seongdong-gu APT				2020-03-04			released
1000000103	male	20s	Korea	Seoul	Dongdaemun-gu	overseas inflow				2020-03-04	2020-03-20		released
1000000104	female	10s	Korea	Seoul	Gangbuk-gu	etc				2020-03-05			released
1000000105	male	30s	Korea	Seoul	Gangnam-gu	etc				2020-03-05			released
1000000106	male	30s	Korea	Seoul	Gangseo-gu	contact with patient				2020-03-06			released
1000000107	male	30s	Korea	Seoul	etc	contact with patient				2020-03-06			released
1000000108	male	40s	Korea	Seoul	etc	contact with patient				2020-03-06			released
1000000109	male	90s	Korea	Seoul	etc	contact with patient			2020-03-02	2020-03-07			deceased
1000000110	male	50s	Korea	Seoul	Gangnam-gu	contact with patient				2020-03-07	2020-03-19		released
1000000111	male	30s	Korea	Seoul	Gangbuk-gu	contact with patient				2020-03-04			released
1000000112	female	0s	Korea	Seoul	Gwanak-gu	contact with patient				2020-03-07			released
1000000113	female	60s	Korea	Seoul	Gangbuk-gu	contact with patient	1000000111		2020-02-24	2020-03-06			released
1000000114	female	20s	Korea	Seoul	Yangcheon-gu	contact with patient	1000000115			2020-03-07			released
1000000115	female	50s	Korea	Seoul	Yangcheon-gu	contact with patient				2020-03-06			released
1000000116	male	30s	Korea	Seoul	Eunpyeong-gu	overseas inflow				2020-03-07			released
1000000117	male	60s	Korea	Seoul	Seocho-gu	contact with patient	1000000040		2020-03-06	2020-03-07			released
1000000118	male	50s	Korea	Seoul	Yangcheon-gu	contact with patient	1000000114			2020-03-07			released
1000000119	male	60s	Korea	Seoul	Gangbuk-gu	contact with patient	1000000111		2020-02-27	2020-03-06			released
1000000120	male	30s	Korea	Seoul	Seongbuk-gu	Dongan Church				2020-03-06			released
1000000121	female	0s	Korea	Seoul	Dongdaemun-gu	contact with patient	1000000120		2020-03-04	2020-03-08			released
1000000122	female	20s	Korea	Seoul	Dongdaemun-gu	Dongan Church			2020-02-28	2020-03-08			released
1000000123	female	70s	Korea	Seoul	etc	etc				2020-03-08			released
1000000124	male	20s	Korea	Seoul	Dongdaemun-gu	Dongan Church				2020-03-08			released
1000000125	female	50s	Korea	Seoul	Nowon-gu	Guro-gu Call Center				2020-03-08			released
1000000126	female	30s	Korea	Seoul	Dongdaemun-gu	contact with patient	1000000120		2020-03-04	2020-03-08			released
1000000127	male	50s	Korea	Seoul	Gangnam-gu	contact with patient	1000000108			2020-03-08			released
1000000128	male	60s	Korea	Seoul	Dongdaemun-gu	contact with patient	1000000120		2020-03-05	2020-03-08			released
1000000129	female	60s	Korea	Seoul	Dongdaemun-gu	contact with patient	1000000120			2020-03-08			released
1000000130	male	20s	Korea	Seoul	Dongdaemun-gu	contact with patient	1000000100			2020-03-08			released
1000000131	female	50s	Korea	Seoul	Eunpyeong-gu	Guro-gu Call Center			2020-03-07	2020-03-09			released
1000000132	male	50s	Korea	Seoul	Eunpyeong-gu	Guro-gu Call Center				2020-03-09			released
1000000133	female	40s	Korea	Seoul	Gangdong-gu	overseas inflow				2020-03-09			released
1000000134	female	20s	Korea	Seoul	Dongjak-gu	contact with patient	1000000130			2020-03-09			released
1000000135	male	30s	Korea	Seoul	Eunpyeong-gu	etc				2020-03-09			released
1000000136	female	50s	Korea	Seoul	Jung-gu	Guro-gu Call Center				2020-03-09			released
1000000137	female	50s	Korea	Seoul	Geumcheon-gu	Guro-gu Call Center				2020-03-09			released
1000000138	male	30s	Korea	Seoul	etc	etc				2020-03-09			released
1000000139	male	30s	Korea	Seoul	Yangcheon-gu	Guro-gu Call Center				2020-03-09			released
1000000140	female	40s	Korea	Seoul	Eunpyeong-gu	etc			2020-02-27	2020-03-09			released
1000000141	female	50s	Korea	Seoul	Nowon-gu	Guro-gu Call Center			2020-03-07	2020-03-09			released
1000000142	female	40s	Korea	Seoul	Guro-gu	Guro-gu Call Center				2020-03-09			released
1000000143	male	40s	Korea	Seoul	Yangcheon-gu	Guro-gu Call Center			2020-03-06	2020-03-09			released
1000000144	female	40s	Korea	Seoul	Gangseo-gu	Guro-gu Call Center				2020-03-09			released
1000000145	male	40s	Korea	Seoul	Guro-gu	Guro-gu Call Center				2020-03-09			released
1000000146	female	50s	Korea	Seoul	Guro-gu	Guro-gu Call Center				2020-03-09			released
1000000147	male	20s	Korea	Seoul	Guro-gu	Guro-gu Call Center				2020-03-09			released
1000000148	male	50s	Korea	Seoul	Guro-gu	Guro-gu Call Center				2020-03-09			released
1000000149	female	50s	Korea	Seoul	etc	Guro-gu Call Center				2020-03-09			released
1000000150	female	60s	Korea	Seoul	Gangseo-gu	Guro-gu Call Center				2020-03-09			released
1000000151	female	40s	Korea	Seoul	etc	Guro-gu Call Center				2020-03-09			released
1000000152	female	40s	Korea	Seoul	etc	Guro-gu Call Center				2020-03-09			released
1000000153	female	50s	Korea	Seoul	Guro-gu	Guro-gu Call Center			2020-03-06	2020-03-09			released
1000000154	female	50s	Korea	Seoul	Guro-gu	Guro-gu Call Center				2020-03-09			released
1000000155	female	50s	Korea	Seoul	Gangseo-gu	Guro-gu Call Center				2020-03-09			released
1000000156	female	30s	Korea	Seoul	Guro-gu	Guro-gu Call Center				2020-03-09			released
1000000157	female	40s	Korea	Seoul	Dongjak-gu	Guro-gu Call Center				2020-03-10			released
1000000158	female	40s	Korea	Seoul	Dongjak-gu	Guro-gu Call Center				2020-03-10			released
1000000159	female	40s	Korea	Seoul	Gwanak-gu	Guro-gu Call Center				2020-03-10			released
1000000160	female	60s	Korea	Seoul	Gwanak-gu	Guro-gu Call Center				2020-03-10			released
1000000161	female	50s	Korea	Seoul	Gwanak-gu	Guro-gu Call Center				2020-03-10			released
1000000162	female	50s	Korea	Seoul	Gangseo-gu	Guro-gu Call Center				2020-03-10			released
1000000163	female	40s	Korea	Seoul	Gangseo-gu	Guro-gu Call Center				2020-03-10			released
1000000164	female	60s	Korea	Seoul	Eunpyeong-gu	contact with patient	1000000140		2020-02-29	2020-03-10			released
1000000165	female	40s	Korea	Seoul	Songpa-gu	Guro-gu Call Center				2020-03-10			released
1000000166	female	40s	Korea	Seoul	Yeongdeungpo-gu	Guro-gu Call Center				2020-03-10			released
1000000167	female	40s	Korea	Seoul	Yeongdeungpo-gu	Guro-gu Call Center				2020-03-10			released
1000000168	female	40s	Korea	Seoul	Yeongdeungpo-gu	Guro-gu Call Center				2020-03-10			released
1000000169	female	40s	Korea	Seoul	Yangcheon-gu	Guro-gu Call Center				2020-03-10			released
1000000170	female	50s	Korea	Seoul	Gwanak-gu	Guro-gu Call Center				2020-03-10			released
1000000171	female	40s	Korea	Seoul	Yangcheon-gu	Guro-gu Call Center			2020-02-29	2020-03-10			released
1000000172	female	50s	Korea	Seoul	Yangcheon-gu	Guro-gu Call Center			2020-03-08	2020-03-10			released
1000000173	female	50s	Korea	Seoul	Gangseo-gu	Guro-gu Call Center				2020-03-10			released
1000000174	male	20s	Korea	Seoul	Dongdaemun-gu	contact with patient	1000000124			2020-03-10			released
1000000175	female	20s	Korea	Seoul	Gangseo-gu	Guro-gu Call Center				2020-03-10			released
1000000176	female	40s	Korea	Seoul	Yeongdeungpo-gu	Guro-gu Call Center				2020-03-10			released
1000000177	male	40s	Korea	Seoul	Guro-gu	Guro-gu Call Center				2020-03-10			released
1000000178	female	20s	Korea	Seoul	Dongdaemun-gu	contact with patient	1000000100			2020-03-10			released
1000000179	male	50s	Korea	Seoul	Guro-gu	Guro-gu Call Center				2020-03-10			released
1000000180	female	40s	Korea	Seoul	Guro-gu	Guro-gu Call Center				2020-03-10			released
1000000181	female	30s	Korea	Seoul	Guro-gu	Guro-gu Call Center				2020-03-10			released
1000000182	female	50s	Korea	Seoul	Dongjak-gu	Guro-gu Call Center				2020-03-10			released
1000000183	female	50s	Korea	Seoul	Mapo-gu	Guro-gu Call Center				2020-03-10			released
1000000184	male	30s	Korea	Seoul	Mapo-gu	Guro-gu Call Center			2020-03-09	2020-03-10			released
1000000185	female	30s	Korea	Seoul	Mapo-gu	Guro-gu Call Center			2020-03-09	2020-03-10			released
1000000186	female	50s	Korea	Seoul	Yeongdeungpo-gu	Guro-gu Call Center				2020-03-10			released
1000000187	female	50s	Korea	Seoul	Geumcheon-gu	Guro-gu Call Center				2020-03-10			released
1000000188	female	20s	Korea	Seoul	Dongdaemun-gu	contact with patient	1000000127			2020-03-10	2020-03-19		released
1000000189	male	20s	Korea	Seoul	Dongdaemun-gu	contact with patient	1000000124		2020-03-02	2020-03-10			released
1000000190	female	50s	Korea	Seoul	Mapo-gu	Guro-gu Call Center			2020-02-28	2020-03-10			released
1000000191	female	30s	Korea	Seoul	Eunpyeong-gu	overseas inflow	1000000116			2020-03-10			released
1000000192	female	20s	Korea	Seoul	Gwanak-gu	Guro-gu Call Center				2020-03-10			released
1000000193	male	20s	Korea	Seoul	Gwanak-gu	Guro-gu Call Center				2020-03-10			released
1000000194	male	40s	Korea	Seoul	Gwanak-gu	Guro-gu Call Center				2020-03-10			released
1000000195	female	30s	Korea	Seoul	Gwanak-gu	Guro-gu Call Center				2020-03-10			released
1000000196	female	60s	Korea	Seoul	Yangcheon-gu	Guro-gu Call Center				2020-03-10			released
1000000197	male	60s	Korea	Seoul	Yangcheon-gu	Guro-gu Call Center				2020-03-10			released
1000000198	female	50s	Korea	Seoul	Yangcheon-gu	Guro-gu Call Center				2020-03-10			released
1000000199	female	40s	Korea	Seoul	Yangcheon-gu	Guro-gu Call Center				2020-03-10			released
1000000200	female	50s	Korea	Seoul	Guro-gu	Guro-gu Call Center				2020-03-10			released
1000000201	male	30s	Korea	Seoul	Nowon-gu	Guro-gu Call Center			2020-03-10	2020-03-10			released
1000000202	male	60s	Korea	Seoul	Nowon-gu	Guro-gu Call Center			2020-03-08	2020-03-10			released
1000000203	male	20s	Korea	Seoul	Gangseo-gu	Guro-gu Call Center				2020-03-11			released
1000000204	male	50s	Korea	Seoul	Gangseo-gu	Guro-gu Call Center				2020-03-11			released
1000000205	female	20s	Korea	Seoul	Gangseo-gu	Guro-gu Call Center				2020-03-11			released
1000000206	female	20s	Korea	Seoul	Seodaemun-gu	etc				2020-03-11			released
1000000207	female	70s	Korea	Seoul	Eunpyeong-gu	etc				2020-03-11	2020-03-20		released
1000000208	male	40s	Korea	Seoul	Jungnang-gu	Guro-gu Call Center				2020-03-11			released
1000000209	male	70s	Korea	Seoul	Guro-gu	Guro-gu Call Center			2020-03-10	2020-03-11			released
1000000210	male	50s	Korea	Seoul	Eunpyeong-gu	etc				2020-03-11			released
1000000211	male	20s	Korea	Seoul	Dongdaemun-gu	Dongan Church				2020-03-11			released
1000000212	female	20s	Korea	Seoul	Dongdaemun-gu	Dongan Church				2020-03-11			released
1000000213	female	20s	Korea	Seoul	Mapo-gu	Guro-gu Call Center			2020-03-10	2020-03-11			released
1000000214	female	50s	Korea	Seoul	Seodaemun-gu	Guro-gu Call Center				2020-03-11			released
1000000215	female	60s	Korea	Seoul	Songpa-gu	etc				2020-03-11			released
1000000216	male	30s	Korea	Seoul	Seongbuk-gu	overseas inflow				2020-03-11			released
1000000217	male	20s	Korea	Seoul	Seongbuk-gu	Dongan Church				2020-03-11			released
1000000218	male	40s	Korea	Seoul	Guro-gu	Guro-gu Call Center			2020-03-10	2020-03-11			released
1000000219	female	30s	Korea	Seoul	Jungnang-gu	Guro-gu Call Center				2020-03-11			released
1000000220	male	50s	Korea	Seoul	Dongdaemun-gu	Dongan Church				2020-03-11			released
1000000221	male	10s	Korea	Seoul	Nowon-gu	contact with patient	1000000164			2020-03-12			released
1000000222	male	50s	Korea	Seoul	Gangbuk-gu	overseas inflow				2020-03-12			released
1000000223	female	20s	Korea	Seoul	Gangnam-gu	Guro-gu Call Center				2020-03-12			released
1000000224	male	10s	Korea	Seoul	Dongdaemun-gu	contact with patient	1000000211			2020-03-12			released
1000000225	male	20s	Korea	Seoul	Seongbuk-gu	contact with patient	1000000212			2020-03-12			released
1000000226	male	20s	Korea	Seoul	Geumcheon-gu	Guro-gu Call Center				2020-03-12			released
1000000227	male	30s	Korea	Seoul	Geumcheon-gu	etc			2020-03-10	2020-03-12			released
1000000228	female	60s	Korea	Seoul	Songpa-gu	Guro-gu Call Center				2020-03-12			released
1000000229	male	30s	Korea	Seoul	Yongsan-gu	overseas inflow				2020-03-12			released
1000000230	male	20s	Korea	Seoul	Gwanak-gu	overseas inflow				2020-03-12			released
1000000231	female	50s	Korea	Seoul	Seocho-gu	Shincheonji Church				2020-03-12			released
1000000232	male	20s	Korea	Seoul	Gwanak-gu	contact with patient	1000000230			2020-03-13			released
1000000233	female	20s	Korea	Seoul	Seocho-gu	contact with patient	1000000230			2020-03-13			released
1000000234	female	20s	Korea	Seoul	Seocho-gu	etc				2020-03-13			released
1000000235	male	50s	Korea	Seoul	Dongjak-gu	contact with patient				2020-03-13			released
1000000236	male	20s	Korea	Seoul	Nowon-gu	overseas inflow				2020-03-13			released
1000000237	female	20s	Korea	Seoul	Mapo-gu	overseas inflow			2020-03-11	2020-03-13			released
1000000238	female	70s	Korea	Seoul	Dongdaemun-gu	Dongan Church				2020-03-13			released
1000000239	male	20s	Korea	Seoul	Dongdaemun-gu	Dongan Church				2020-03-13			released
1000000240	male	50s	Korea	Seoul	Dongdaemun-gu	Dongan Church			2020-03-05	2020-03-13			released
1000000241	female	60s	Korea	Seoul	Jungnang-gu	Dongan Church				2020-03-14			released
1000000242	male	20s	Korea	Seoul	Mapo-gu	contact with patient	1000000237		2020-03-11	2020-03-14			released
1000000243	female	40s	Korea	Seoul	Gangnam-gu	contact with patient				2020-03-14			released
1000000244	female	60s	Korea	Seoul	Dobong-gu	Dongan Church				2020-03-14			released
1000000245	male	30s	Korea	Seoul	Yeongdeungpo-gu	Guro-gu Call Center				2020-03-14			released
1000000246	male	50s	Korea	Seoul	Yeongdeungpo-gu	etc			2020-03-11	2020-03-14			released
1000000247	male	50s	Korea	Seoul	Guro-gu	overseas inflow				2020-03-14			released
1000000248	female	50s	Korea	Seoul	Guro-gu	Guro-gu Call Center				2020-03-14			released
1000000249	female	20s	Korea	Seoul	Nowon-gu	contact with patient			2020-03-12	2020-03-15			released
1000000250	female	10s	Korea	Seoul	Yeongdeungpo-gu	contact with patient	1000000246		2020-03-10	2020-03-15			released
1000000251	male	0s	Korea	Seoul	Guro-gu	Guro-gu Call Center				2020-03-15			released
1000000252	male	30s	Korea	Seoul	Gangseo-gu	etc			2020-03-12	2020-03-15			released
1000000253	male	50s	Korea	Seoul	Guro-gu	Guro-gu Call Center				2020-03-15			released
1000000254	female	80s	Korea	Seoul	Eunpyeong-gu	Guro-gu Call Center			2020-03-15	2020-03-15			released
1000000255	female	30s	Korea	Seoul	Seodaemun-gu	etc				2020-03-16			released
1000000256	female	20s	Korea	Seoul	Eunpyeong-gu	Guro-gu Call Center				2020-03-16			released
1000000257	male	30s	Korea	Seoul	Guro-gu	Guro-gu Call Center				2020-03-16			released
1000000258	male	20s	Korea	Seoul	Dongdaemun-gu	Dongan Church				2020-03-16			released
1000000259	male	20s	Korea	Seoul	Dongdaemun-gu	Dongan Church				2020-03-16			released
1000000260	male	30s	Korea	Seoul	Seodaemun-gu	etc				2020-03-16			released
1000000261	male	40s	Korea	Seoul	Gwanak-gu	etc				2020-03-16			released
1000000262	female	40s	Korea	Seoul	Yongsan-gu	Guro-gu Call Center			2020-03-07	2020-03-16			released
1000000263	male	10s	Korea	Seoul	Guro-gu	contact with patient	1000000250		2020-03-13	2020-03-16			released
1000000264	male	40s	Korea	Seoul	Gangseo-gu	contact with patient				2020-03-16			released
1000000265	male	30s	Korea	Seoul	Gwanak-gu	etc				2020-03-16			released
1000000266	male	20s	Korea	Seoul	Yeongdeungpo-gu	overseas inflow			2020-03-12	2020-03-16			released
1000000267	female	50s	Korea	Seoul	Dongjak-gu	etc				2020-03-16			released
1000000268	male	10s	Korea	Seoul	Dongdaemun-gu	Dongan Church				2020-03-17			released
1000000269	female	20s	Korea	Seoul	Songpa-gu	overseas inflow				2020-03-17			released
1000000270	female	20s	Korea	Seoul	etc	overseas inflow				2020-03-17			released
1000000271	male	20s	Korea	Seoul	Mapo-gu	overseas inflow			2020-03-16	2020-03-17			released
1000000272	male	40s	Korea	Seoul	Gangnam-gu	overseas inflow				2020-03-18			released
1000000273	female	40s	Korea	Seoul	Seongbuk-gu	Guro-gu Call Center				2020-03-18			released
1000000274	female	50s	Korea	Seoul	Seongbuk-gu	Dongan Church				2020-03-18			released
1000000275	female	30s	Korea	Seoul	Mapo-gu	Guro-gu Call Center			2020-03-16	2020-03-18			released
1000000276	male	0s	Korea	Seoul	Yangcheon-gu	Guro-gu Call Center			2020-03-16	2020-03-18			released
1000000277	male	30s	Korea	Seoul	Dongjak-gu	overseas inflow				2020-03-18			released
1000000278	female	20s	Korea	Seoul	Nowon-gu	overseas inflow			2020-03-15	2020-03-18			released
1000000279	male	90s	Korea	Seoul	Yongsan-gu	etc			2020-03-11	2020-03-18			released
1000000280	male	40s	Korea	Seoul	Gangnam-gu	etc				2020-03-18			released
1000000281	female	30s	Korea	Seoul	Dongjak-gu	overseas inflow				2020-03-18			released
1000000282	male	30s	Korea	Seoul	Gwangjin-gu	overseas inflow				2020-03-18			released
1000000283	female	70s	Korea	Seoul	Gwanak-gu	etc				2020-03-19			released
1000000284	female	80s	Korea	Seoul	Yongsan-gu	contact with patient	1000000279			2020-03-19			released
1000000285	male	40s	Korea	Seoul	Mapo-gu	Guro-gu Call Center				2020-03-19			deceased
1000000286	female	10s	Korea	Seoul	Mapo-gu	Guro-gu Call Center				2020-03-19			released
1000000287	male	10s	Korea	Seoul	Mapo-gu	Guro-gu Call Center				2020-03-19			released
1000000288	female	50s	Korea	Seoul	Nowon-gu	contact with patient	1000000279			2020-03-19			released
1000000289	male	20s	Korea	Seoul	Dongjak-gu	overseas inflow				2020-03-19			released
1000000290	female	30s	Korea	Seoul	Songpa-gu	overseas inflow				2020-03-19			released
1000000291	female	50s	Korea	Seoul	Gangseo-gu	Guro-gu Call Center				2020-03-19			released
1000000292	female	40s	Korea	Seoul	Seongdong-gu	overseas inflow				2020-03-19			released
1000000293	female	60s	Korea	Seoul	Yangcheon-gu	Guro-gu Call Center				2020-03-19			released
1000000294	female	60s	Korea	Seoul	Gangnam-gu	overseas inflow				2020-03-19			released
1000000295	female	30s	Korea	Seoul	Songpa-gu	overseas inflow				2020-03-19			released
1000000296	female	50s	Korea	Seoul	Dongjak-gu	Guro-gu Call Center				2020-03-19			released
1000000297	female	20s	Korea	Seoul	Yeongdeungpo-gu	contact with patient	1000000266			2020-03-19			released
1000000298	female	50s	Korea	Seoul	Yeongdeungpo-gu	contact with patient	1000000266			2020-03-19			released
1000000299	male	40s	Korea	Seoul	Nowon-gu	overseas inflow				2020-03-19			released
1000000300	female	40s	Korea	Seoul	Guro-gu	Guro-gu Call Center				2020-03-20			released
1000000301	male	30s	Korea	Seoul	Dongjak-gu	etc				2020-03-20			released
1000000302	male	10s	Korea	Seoul	Dongjak-gu	overseas inflow		8	2020-03-19	2020-03-20			released
1000000303	male	70s	Korea	Seoul	Yeongdeungpo-gu	overseas inflow			2020-03-07	2020-03-20			released
1000000304	female	20s	Korea	Seoul	Seongdong-gu	overseas inflow				2020-03-20			released
1000000305	male	20s	Korea	Seoul	Jungnang-gu	overseas inflow				2020-03-20			released
1000000306	male	20s	Korea	Seoul	Eunpyeong-gu	overseas inflow				2020-03-20			released
1000000307	male	60s	Korea	Seoul	Nowon-gu	contact with patient	1000000279			2020-03-20			released
1000000308	female	20s	Korea	Seoul	Seocho-gu	overseas inflow			2020-03-17	2020-03-20			released
1000000309	male	40s	Korea	Seoul	Gangdong-gu	overseas inflow				2020-03-20			released
1000000310	female	60s	Korea	Seoul	Seongbuk-gu	contact with patient	1000000216		2020-03-19	2020-03-20			released
1000000311	female	0s	Korea	Seoul	Gangseo-gu	contact with patient	1000000264			2020-03-20			released
1000000312	male	50s	Korea	Seoul	Gangdong-gu	etc				2020-03-20			released
1000000313	female	20s	Korea	Seoul	Seocho-gu	overseas inflow			2020-03-19	2020-03-20			released
1000000314	male	20s	Korea	Seoul	Gwangjin-gu	overseas inflow				2020-03-20			released
1000000315	female	50s	Korea	Seoul	Gwanak-gu	Guro-gu Call Center				2020-03-20			released
1000000316	male	20s	Korea	Seoul	Nowon-gu	etc			2020-03-18	2020-03-20			released
1000000317	female	30s	Korea	Seoul	Gangseo-gu	overseas inflow			2020-03-15	2020-03-21			released
1000000318	male	20s	Korea	Seoul	Jungnang-gu	contact with patient	1000000305			2020-03-21			released
1000000319	male	20s	Korea	Seoul	Jungnang-gu	contact with patient	1000000305			2020-03-21			released
1000000320	male	60s	Korea	Seoul	Seongdong-gu	contact with patient	1000000304		2020-03-21	2020-03-21			released
1000000321	male	20s	Korea	Seoul	Yeongdeungpo-gu	overseas inflow			2020-03-12	2020-03-21			released
1000000322	female	20s	Korea	Seoul	Seodaemun-gu	overseas inflow				2020-03-21			released
1000000323	male	30s	Korea	Seoul	Seodaemun-gu	contact with patient	1000000322			2020-03-21			released
1000000324	female	50s	Korea	Seoul	Seocho-gu	etc			2020-03-19	2020-03-21			released
1000000325	male	50s	Korea	Seoul	Seongbuk-gu	overseas inflow				2020-03-22			released
1000000326	male	20s	Korea	Seoul	Dobong-gu	overseas inflow				2020-03-22			released
1000000327	female	20s	Korea	Seoul	Gangseo-gu	overseas inflow				2020-03-22			released
1000000328	female	50s	Korea	Seoul	Seodaemun-gu	Guro-gu Call Center	1000000214			2020-03-22			released
1000000329	female	40s	Korea	Seoul	Seodaemun-gu	Guro-gu Call Center	1000000214			2020-03-22			released
1000000330	female	20s	Korea	Seoul	Eunpyeong-gu	contact with patient	1000000306			2020-03-22			released
1000000331	male	70s	Korea	Seoul	Yeongdeungpo-gu	etc			2020-03-18	2020-03-23			released
1000000332	male	40s	Korea	Seoul	Yongsan-gu	overseas inflow				2020-03-23			released
1000000333	female	10s	Korea	Seoul	Jongno-gu	overseas inflow				2020-03-23			released
1000000334	male	20s	Korea	Seoul	Gangnam-gu	overseas inflow				2020-03-23			released
1000000335	male	30s	United States	Seoul	Gangseo-gu	overseas inflow				2020-03-24			released
1000000336	female	20s	Korea	Seoul	Gangdong-gu	overseas inflow				2020-03-23			released
1000000337	female	20s	Korea	Seoul	Dongjak-gu	overseas inflow				2020-03-24			released
1000000338	female	20s	United States	Seoul	Jungnang-gu	overseas inflow				2020-03-24			released
1000000339	male	20s	Korea	Seoul	Jungnang-gu	overseas inflow				2020-03-24			released
1000000340	female	20s	Korea	Seoul	Dobong-gu	overseas inflow				2020-03-24			released
1000000341	female	30s	Korea	Seoul	Gangseo-gu	contact with patient	1000000264		2020-03-22	2020-03-24			released
1000000342	female	10s	Korea	Seoul	Jongno-gu	contact with patient	1000000333			2020-03-24			released
1000000343	male	30s	Korea	Seoul	Yongsan-gu	overseas inflow			2020-03-18	2020-03-24			released
1000000344	male	60s	Korea	Seoul	Gangnam-gu	contact with patient	1000000294		2020-03-19	2020-03-24			released
1000000345	male	60s	Korea	Seoul	Seocho-gu	overseas inflow			2020-03-22	2020-03-24			released
1000000346	male	50s	Korea	Seoul	etc	overseas inflow				2020-03-24			released
1000000347	female	20s	Korea	Seoul	Eunpyeong-gu	contact with patient	1000000306			2020-03-24			released
1000000348	female	20s	Korea	Seoul	Songpa-gu	overseas inflow				2020-03-23			released
1000000349	female	30s	Korea	Seoul	Dongdaemun-gu	overseas inflow				2020-03-24			released
1000000350	male	30s	Korea	Seoul	Dongjak-gu	overseas inflow				2020-03-25			released
1000000351	male	30s	Korea	Seoul	Dongjak-gu	overseas inflow				2020-03-25			released
1000000352	female	20s	Korea	Seoul	Seocho-gu	overseas inflow			2020-03-23	2020-03-25			released
1000000353	male	40s	Korea	Seoul	Geumcheon-gu	etc				2020-03-25			released
1000000354	female	20s	Korea	Seoul	Seocho-gu	overseas inflow			2020-03-24	2020-03-25			released
1000000355	female	20s	Korea	Seoul	Seocho-gu	overseas inflow			2020-03-21	2020-03-25			released
1000000356	female	70s	Korea	Seoul	Gangseo-gu	contact with patient	1000000144			2020-03-25			released
1000000357	female	20s	Korea	Seoul	Gangnam-gu	overseas inflow				2020-03-25			released
1000000358	male	20s	Korea	Seoul	etc	overseas inflow		4		2020-03-25			released
1000000359	male	20s	Korea	Seoul	Gangnam-gu	overseas inflow		3		2020-03-25			released
1000000360	female	10s	Korea	Seoul	Gangnam-gu	overseas inflow		3		2020-03-25			released
1000000361	male	20s	Korea	Seoul	Jungnang-gu	overseas inflow		6		2020-03-26			released
1000000362	female	20s	Korea	Seoul	Seongbuk-gu	overseas inflow				2020-03-26			released
1000000363	female	30s	Korea	Seoul	Geumcheon-gu	contact with patient	1000000353			2020-03-26			released
1000000364	male	40s	Korea	Seoul	Yongsan-gu	contact with patient	1000000229			2020-03-26			released
1000000365	female	50s	Korea	Seoul	Guro-gu	contact with patient	1000000353		2020-03-22	2020-03-26			released
1000000366	male	50s	Korea	Seoul	Guro-gu	overseas inflow				2020-03-26			released
1000000367	female	20s	Korea	Seoul	Gangnam-gu	overseas inflow		6		2020-03-26			released
1000000368	male	60s	Korea	Seoul	Gangnam-gu	overseas inflow		0		2020-03-26			released
1000000369	female	20s	Korea	Seoul	Songpa-gu	overseas inflow				2020-03-26			released
1000000370	male	40s	Korea	Seoul	Seocho-gu	overseas inflow			2020-03-23	2020-03-26			released
1000000371	male	30s	Korea	Seoul	Songpa-gu	overseas inflow				2020-03-26			released
1000000372	male	50s	Korea	Seoul	etc	etc				2020-03-25			released
1000000373	female	50s	Korea	Seoul	Gangnam-gu	contact with patient	1000000357	1		2020-03-26			released
1000000374	male	20s	Korea	Seoul	Gangnam-gu	overseas inflow		2		2020-03-26			released
1000000375	female	20s	Korea	Seoul	Gangdong-gu	overseas inflow				2020-03-26			released
1000000376	female	20s	Korea	Seoul	Mapo-gu	overseas inflow				2020-03-27			released
1000000377	female	30s	France	Seoul	Gwanak-gu	overseas inflow				2020-03-27			released
1000000378	female	50s	Korea	Seoul	Dobong-gu	overseas inflow				2020-03-27			released
1000000379	male	30s	Thailand	Seoul	Seodaemun-gu	overseas inflow				2020-03-27			released
1000000380	male	40s	Korea	Seoul	Jungnang-gu	overseas inflow				2020-03-27			released
1000000381	female	50s	Korea	Seoul	Jungnang-gu	contact with patient	1000000305			2020-03-27			released
1000000382	female	30s	Korea	Seoul	Jung-gu	overseas inflow				2020-03-27			released
1000000383	female	20s	Korea	Seoul	Seongbuk-gu	overseas inflow				2020-03-27			released
1000000384	male	20s	Korea	Seoul	Songpa-gu	overseas inflow				2020-03-27			released
1000000385	male	40s	Korea	Seoul	Yeongdeungpo-gu	contact with patient	1000000353		2020-03-25	2020-03-27			released
1000000386	male	50s	Korea	Seoul	etc	contact with patient	1000000391			2020-03-27			released
1000000387	female	10s	Korea	Seoul	Gangnam-gu	overseas inflow				2020-03-27			released
1000000388	male	20s	Korea	Seoul	Guro-gu	overseas inflow			2020-03-26	2020-03-27			released
1000000389	male	50s	Korea	Seoul	Gangnam-gu	overseas inflow				2020-03-27			released
1000000390	female	10s	Korea	Seoul	Gangnam-gu	overseas inflow				2020-03-25			released
1000000391	male	50s	Korea	Seoul	Geumcheon-gu	contact with patient	1000000353		2020-03-20	2020-03-28			released
1000000392	male	40s	Korea	Seoul	Guro-gu	etc				2020-03-28			released
1000000393	female	40s	Korea	Seoul	Dongjak-gu	etc				2020-03-28			released
1000000394	male	40s	Korea	Seoul	etc	overseas inflow				2020-03-28			released
1000000395	male	40s	Korea	Seoul	etc	overseas inflow				2020-03-28			released
1000000396	male	20s	Korea	Seoul	Gwanak-gu	overseas inflow				2020-03-28			released
1000000397	female	20s	Korea	Seoul	Seocho-gu	overseas inflow				2020-03-28			released
1000000398	male	20s	Korea	Seoul	Jung-gu	overseas inflow				2020-03-28			released
1000000399	female	40s	Korea	Seoul	Guro-gu	etc				2020-03-28			released
1000000400	male	20s	Korea	Seoul	Songpa-gu	overseas inflow				2020-03-28			released
1000000401	female	40s	Korea	Seoul	Gangnam-gu	overseas inflow				2020-03-28			released
1000000402	male	20s	Korea	Seoul	Seocho-gu	overseas inflow			2020-03-20	2020-03-28			released
1000000403	female	30s	Korea	Seoul	Dongjak-gu	contact with patient	1000000302			2020-03-28			released
1000000404	male	10s	Korea	Seoul	Gangnam-gu	overseas inflow				2020-03-28			released
1000000405	male	20s	Korea	Seoul	Gangnam-gu	contact with patient	1000000227			2020-03-28			released
1000000406	male	10s	Korea	Seoul	Gangnam-gu	overseas inflow				2020-03-28			released
1000000407	female	20s	Korea	Seoul	Gangnam-gu	overseas inflow				2020-03-28			released
1000000408	female	20s	Korea	Seoul	Yangcheon-gu	overseas inflow				2020-03-28			released
1000000409	female	40s	Korea	Seoul	Seocho-gu	overseas inflow				2020-03-28			released
1000000410	female	20s	Korea	Seoul	etc	overseas inflow				2020-03-28			released
1000000411	female	50s	Korea	Seoul	Dongjak-gu	etc				2020-03-28			released
1000000412	female	40s	Korea	Seoul	Guro-gu	etc				2020-03-28			released
1000000413	male	20s	Korea	Seoul	etc	overseas inflow				2020-03-29			released
1000000414	female	20s	Korea	Seoul	Gwanak-gu	etc				2020-03-29			released
1000000415	male	50s	Korea	Seoul	Gwanak-gu	contact with patient	1000000396			2020-03-29			released
1000000416	female	50s	Korea	Seoul	Gwanak-gu	contact with patient	1000000396			2020-03-29			released
1000000417	female	20s	Korea	Seoul	Mapo-gu	overseas inflow				2020-03-29			released
1000000418	female	50s	Korea	Seoul	Dobong-gu	etc				2020-03-29			released
1000000419	male	20s	Korea	Seoul	Seocho-gu	overseas inflow				2020-03-29			released
1000000420	female	50s	Korea	Seoul	Gangnam-gu	overseas inflow				2020-03-29			released
1000000421	female	20s	Korea	Seoul	Gangnam-gu	overseas inflow				2020-03-29			released
1000000422	male	40s	Korea	Seoul	Gangnam-gu	contact with patient	1000000401			2020-03-29			released
1000000423	female	10s	Korea	Seoul	Gangnam-gu	overseas inflow				2020-03-29			released
1000000424	female	30s	Korea	Seoul	Songpa-gu	overseas inflow				2020-03-29			released
1000000425	male	30s	Korea	Seoul	Seodaemun-gu	overseas inflow				2020-03-29			released
1000000426	female	30s	Korea	Seoul	Gwangjin-gu	overseas inflow				2020-03-29			released
1000000427	male	50s	Korea	Seoul	Geumcheon-gu	etc				2020-03-27			released
1000000428	male	80s	Korea	Seoul	Guro-gu	etc				2020-03-29			released
1000000429	female	50s	Korea	Seoul	Geumcheon-gu	etc				2020-03-29			released
1000000430	female	50s	Korea	Seoul	Geumcheon-gu	etc				2020-03-29			released
1000000431	female	50s	Korea	Seoul	Geumcheon-gu	etc				2020-03-29			released
1000000432	female	40s	Korea	Seoul	Geumcheon-gu	etc				2020-03-29			released
1000000433	female	40s	Korea	Seoul	Dongjak-gu	etc				2020-03-29			released
1000000434	male	40s	Korea	Seoul	etc	etc				2020-03-30			released
1000000435	female	50s	Korea	Seoul	Gwanak-gu	etc				2020-03-30			released
1000000436	male	10s	Korea	Seoul	Yongsan-gu	contact with patient	1000000413		2020-03-29	2020-03-30			released
1000000437	female	70s	Korea	Seoul	Gwanak-gu	etc				2020-03-30			released
1000000438	female	50s	Korea	Seoul	Gwanak-gu	etc				2020-03-30			released
1000000439	female	70s	Korea	Seoul	Gwanak-gu	etc				2020-03-30			released
1000000440	male	50s	Korea	Seoul	Dongjak-gu	etc				2020-03-30			released
1000000441	female	10s	Korea	Seoul	Songpa-gu	overseas inflow				2020-03-30			released
1000000442	male	50s	Korea	Seoul	Seocho-gu	contact with patient	1000000443			2020-03-30			released
1000000443	female	50s	Korea	Seoul	Seocho-gu	overseas inflow				2020-03-30			released
1000000444	male	50s	Korea	Seoul	Guro-gu	etc				2020-03-30			released
1000000445	female	20s	Korea	Seoul	Yongsan-gu	overseas inflow			2020-03-28	2020-03-30			released
1000000446	male	30s	Korea	Seoul	Dongjak-gu	overseas inflow				2020-03-30			released
1000000447	male	50s	Korea	Seoul	Jung-gu	contact with patient	1000000443			2020-03-30			released
1000000448	female	20s	Korea	Seoul	Yongsan-gu	overseas inflow				2020-03-30			released
1000000449	female	50s	Korea	Seoul	Guro-gu	etc				2020-03-30			released
1000000450	male	20s	Korea	Seoul	etc	overseas inflow				2020-03-30			released
1000000451	female	60s	Korea	Seoul	Dongjak-gu	etc				2020-03-29			released
1000000452	female	20s	Korea	Seoul	Gangdong-gu	overseas inflow				2020-03-30			released
1000000453	female	40s	Korea	Seoul	etc	etc				2020-03-30			released
1000000454	female	40s	Korea	Seoul	Mapo-gu	overseas inflow				2020-03-31			released
1000000455	male	30s	Korea	Seoul	Yeongdeungpo-gu	overseas inflow				2020-03-31			released
1000000456	female	20s	Korea	Seoul	Jongno-gu	overseas inflow				2020-03-31			released
1000000457	female	50s	Korea	Seoul	Guro-gu	etc				2020-03-31			released
1000000458	female	30s	Korea	Seoul	Gangnam-gu	overseas inflow		2		2020-03-31			released
1000000459	female	20s	Korea	Seoul	Gangnam-gu	overseas inflow		2		2020-03-31			released
1000000460	male	20s	Korea	Seoul	Gangnam-gu	overseas inflow				2020-03-31			released
1000000461	male	50s	Korea	Seoul	Gwanak-gu	contact with patient	1000000438			2020-03-31			released
1000000462	female	50s	Korea	Seoul	Dongjak-gu	etc				2020-03-31			released
1000000463	male	70s	Korea	Seoul	Gwanak-gu	contact with patient	1000000439			2020-03-31			released
1000000464	female	40s	Korea	Seoul	Gwanak-gu	contact with patient	1000000439			2020-03-31			released
1000000465	female	40s	Korea	Seoul	Gwanak-gu	contact with patient	1000000439			2020-03-31			released
1000000466	female	20s	Korea	Seoul	Songpa-gu	overseas inflow				2020-03-31			released
1000000467	male	20s	Korea	Seoul	Songpa-gu	overseas inflow				2020-03-31			released
1000000468	female	20s	Korea	Seoul	Mapo-gu	overseas inflow				2020-03-31			released
1000000469	male	20s	Korea	Seoul	Gwanak-gu	overseas inflow				2020-03-31			released
1000000470	male	20s	Korea	Seoul	Seocho-gu	overseas inflow				2020-03-31			released
1000000471	male	30s	Korea	Seoul	Yangcheon-gu	contact with patient				2020-03-31			released
1000000472	female	40s	Korea	Seoul	Jung-gu	contact with patient	1000000443			2020-03-31			released
1000000473	male	60s	Korea	Seoul	etc	contact with patient	1000000443			2020-03-31			deceased
1000000474	female	30s	Canada	Seoul	Jongno-gu	overseas inflow				2020-03-31			released
1000000475	female	20s	Korea	Seoul	Gwangjin-gu	overseas inflow				2020-03-31			released
1000000476	female	10s	Korea	Seoul	etc	etc			2020-03-24	2020-03-31			released
1000000477	female	30s	Korea	Seoul	Dongdaemun-gu	overseas inflow				2020-04-01			released
1000000478	male	40s	Korea	Seoul	Mapo-gu	overseas inflow				2020-04-01			released
1000000479	male	30s	Korea	Seoul	etc	overseas inflow				2020-04-01			released
1000000480	female	30s	Korea	Seoul	etc	overseas inflow				2020-04-01			released
1000000481	female	0s	Korea	Seoul	etc	overseas inflow				2020-04-01			released
1000000482	female	30s	Korea	Seoul	Dongjak-gu	overseas inflow				2020-04-01			released
1000000483	male	30s	Korea	Seoul	Seocho-gu	contact with patient	1000000302		2020-03-27	2020-04-01			released
1000000484	female	20s	Korea	Seoul	Seocho-gu	overseas inflow				2020-04-01			released
1000000485	female	30s	Korea	Seoul	etc	overseas inflow				2020-04-01			released
1000000486	female	20s	Korea	Seoul	Gwangjin-gu	overseas inflow				2020-04-01			released
1000000487	male	10s	Korea	Seoul	etc	overseas inflow				2020-04-01			released
1000000488	female	50s	Korea	Seoul	Yangcheon-gu	etc				2020-04-01			released
1000000489	female	0s	Korea	Seoul	etc	overseas inflow				2020-04-01			released
1000000490	female	20s	Korea	Seoul	Songpa-gu	overseas inflow				2020-04-01			released
1000000491	male	50s	Korea	Seoul	Yangcheon-gu	contact with patient	1000000266			2020-04-01			released
1000000492	female	20s	Korea	Seoul	Jungnang-gu	overseas inflow				2020-04-02			released
1000000493	female	20s	Korea	Seoul	Seocho-gu	overseas inflow			2020-04-01	2020-04-02			released
1000000494	male	60s	Korea	Seoul	Yangcheon-gu	contact with patient				2020-04-02			released
1000000495	female	30s	Korea	Seoul	Gwanak-gu	overseas inflow				2020-04-02			released
1000000496	female	40s	Korea	Seoul	Yongsan-gu	overseas inflow				2020-04-02			released
1000000497	female	10s	Korea	Seoul	Yongsan-gu	overseas inflow				2020-04-02			released
1000000498	female	50s	Korea	Seoul	Gwanak-gu	etc				2020-04-02			released
1000000499	male	20s	United States	Seoul	Jongno-gu	overseas inflow				2020-04-02			released
1000000500	female	60s	Korea	Seoul	Eunpyeong-gu	overseas inflow				2020-04-02			released
1000000501	male	70s	Korea	Seoul	Eunpyeong-gu	overseas inflow				2020-04-02			released
1000000502	female	20s	Korea	Seoul	Gangnam-gu	overseas inflow		3		2020-04-02			released
1000000503	female	30s	Korea	Seoul	Gangnam-gu	contact with patient	1000000483	1		2020-04-02			released
1000000504	female	20s	Korea	Seoul	etc	overseas inflow		1	2020-03-27	2020-04-02			released
1000000505	female	30s	Korea	Seoul	Nowon-gu	overseas inflow				2020-04-02			released
1000000506	male	20s	Korea	Seoul	Gwanak-gu	overseas inflow				2020-04-02			released
1000000507	female	20s	Korea	Seoul	Yongsan-gu	overseas inflow				2020-03-30			released
1000000508	male	20s	Korea	Seoul	Gwanak-gu	overseas inflow				2020-03-31			released
1000000509	female	80s	Korea	Seoul	Seodaemun-gu	overseas inflow				2020-04-01			released
1000000510	female	50s	Korea	Seoul	Seongdong-gu	contact with patient	1000000252			2020-04-02			released
1000000511	female	30s	Korea	Seoul	Seocho-gu	overseas inflow				2020-04-02			released
1000000512	female	70s	Korea	Seoul	Nowon-gu	contact with patient	1000000288			2020-04-03			released
1000000513	female	60s	Korea	Seoul	Gangnam-gu	contact with patient	1000000368	1		2020-04-03			released
1000000514	female	30s	Korea	Seoul	Dobong-gu	overseas inflow				2020-04-03			released
1000000515	male	30s	Korea	Seoul	Dongjak-gu	overseas inflow				2020-04-03			released
1000000516	female	30s	Korea	Seoul	Dongjak-gu	overseas inflow				2020-04-03			released
1000000517	male	80s	Korea	Seoul	Seodaemun-gu	contact with patient	1000000509			2020-04-03			released
1000000518	female	20s	Korea	Seoul	Songpa-gu	contact with patient				2020-04-03			released
1000000519	male	30s	Korea	Seoul	Songpa-gu	overseas inflow				2020-04-03			released
1000000520	female	20s	Korea	Seoul	Seocho-gu	overseas inflow				2020-04-03			released
1000000521	male	20s	Korea	Seoul	Gangnam-gu	overseas inflow				2020-04-03			released
1000000522	female	20s	Korea	Seoul	Gangnam-gu	overseas inflow		2		2020-04-03			released
1000000523	female	70s	Korea	Seoul	Gangnam-gu	overseas inflow		1		2020-04-03			released
1000000524	male	0s	Korea	Seoul	Dongdaemun-gu	overseas inflow				2020-04-03			released
1000000525	female	40s	Korea	Seoul	Gangnam-gu	etc				2020-04-03			released
1000000526	male	20s	Korea	Seoul	Songpa-gu	overseas inflow				2020-04-03			released
1000000527	female	20s	Korea	Seoul	Seocho-gu	overseas inflow				2020-04-03			released
1000000528	female	60s	Korea	Seoul	Eunpyeong-gu	etc				2020-04-03			released
1000000529	male	40s	Korea	Seoul	Guro-gu	etc				2020-04-02			released
1000000530	male	40s	Korea	Seoul	Gangdong-gu	overseas inflow				2020-04-02			released
1000000531	male	20s	Korea	Seoul	Songpa-gu	overseas inflow				2020-04-03			released
1000000532	female	40s	Korea	Seoul	Gangdong-gu	overseas inflow				2020-04-03			released
1000000533	female	20s	Korea	Seoul	Dongjak-gu	contact with patient	1000000504			2020-04-03			released
1000000534	female	20s	Korea	Seoul	Yongsan-gu	contact with patient			2020-03-28	2020-04-04			released
1000000535	male	30s	Korea	Seoul	Mapo-gu	overseas inflow				2020-04-04			released
1000000536	male	20s	Korea	Seoul	Seodaemun-gu	overseas inflow				2020-04-04			released
1000000537	male	30s	Korea	Seoul	Seongbuk-gu	contact with patient	1000000216			2020-04-04			released
1000000538	male	50s	Korea	Seoul	Dongdaemun-gu	contact with patient				2020-04-04			released
1000000539	female	30s	Korea	Seoul	Gwanak-gu	overseas inflow				2020-04-04			released
1000000540	female	50s	Korea	Seoul	Gwanak-gu	etc				2020-04-04			released
1000000541	female	50s	Korea	Seoul	Jungnang-gu	contact with patient	1000000513			2020-04-04			released
1000000542	male	20s	Korea	Seoul	Gangseo-gu	overseas inflow				2020-04-04			released
1000000543	female	30s	Korea	Seoul	Dongdaemun-gu	overseas inflow				2020-04-04			released
1000000544	female	20s	Korea	Seoul	Seodaemun-gu	overseas inflow				2020-04-04			released
1000000545	female	50s	Korea	Seoul	Songpa-gu	contact with patient	1000000441			2020-04-04			released
1000000546	male	20s	Korea	Seoul	Songpa-gu	overseas inflow				2020-04-04			released
1000000547	male	30s	Korea	Seoul	Songpa-gu	overseas inflow				2020-04-04			released
1000000548	male	10s	Korea	Seoul	Gangnam-gu	overseas inflow				2020-04-04			released
1000000549	male	30s	Korea	Seoul	Gangnam-gu	overseas inflow		1		2020-04-04			released
1000000550	female	40s	Korea	Seoul	etc	contact with patient	1000000476			2020-04-04			released
1000000551	male	70s	Korea	Seoul	Eunpyeong-gu	contact with patient	1000000528			2020-04-04			released
1000000552	male	30s	Korea	Seoul	Yeongdeungpo-gu	etc				2020-04-05			released
1000000553	female	20s	Korea	Seoul	Eunpyeong-gu	overseas inflow				2020-04-04			released
1000000554	female	20s	Korea	Seoul	Seongbuk-gu	overseas inflow				2020-04-05			released
1000000555	female	20s	Korea	Seoul	Seongbuk-gu	overseas inflow				2020-04-05			released
1000000556	female	20s	Korea	Seoul	Yongsan-gu	overseas inflow				2020-04-05			released
1000000557	male	20s	Korea	Seoul	Gangseo-gu	overseas inflow				2020-04-05			released
1000000558	male	50s	Korea	Seoul	Gwanak-gu	contact with patient	1000000540			2020-04-05			released
1000000559	female	20s	Korea	Seoul	Yongsan-gu	overseas inflow				2020-04-05			released
1000000560	female	60s	Korea	Seoul	Songpa-gu	contact with patient	1000000368		2020-03-23	2020-04-05			released
1000000561	female	30s	Korea	Seoul	Yeongdeungpo-gu	overseas inflow				2020-04-05			released
1000000562	female	20s	Korea	Seoul	Gangdong-gu	overseas inflow				2020-04-05			released
1000000563	male	40s	Korea	Seoul	etc	overseas inflow		2		2020-04-05			released
1000000564			Korea	Seoul	Jungnang-gu	etc				2020-04-06			released
1000000565			Korea	Seoul	Seongdong-gu	overseas inflow				2020-04-06			released
1000000566			Korea	Seoul	Gwanak-gu	overseas inflow				2020-04-06			released
1000000567			Korea	Seoul	Gangnam-gu	overseas inflow				2020-04-06			released
1000000568			Korea	Seoul	Nowon-gu	overseas inflow				2020-04-06			released
1000000569			Korea	Seoul	Gangnam-gu	overseas inflow				2020-04-06			released
1000000570			Korea	Seoul	Gangseo-gu	overseas inflow				2020-04-07			released
1000000571			Korea	Seoul	Seongbuk-gu	overseas inflow				2020-04-07			released
1000000572			Korea	Seoul	Seongbuk-gu	contact with patient				2020-04-07			released
1000000573			Korea	Seoul	Seocho-gu	etc				2020-04-07			released
1000000574			Korea	Seoul	Yeongdeungpo-gu	overseas inflow				2020-04-07			released
1000000575			Korea	Seoul	Seocho-gu	etc				2020-04-07			released
1000000576			Korea	Seoul	Seocho-gu	overseas inflow				2020-04-07			released
1000000577			Korea	Seoul	Dongdaemun-gu	overseas inflow				2020-04-07			released
1000000578			Korea	Seoul	Gangnam-gu	overseas inflow				2020-04-07			released
1000000579			Korea	Seoul	Seongdong-gu	overseas inflow				2020-04-07			released
1000000580			Korea	Seoul	Dobong-gu	overseas inflow				2020-04-08			released
1000000581			Korea	Seoul	Mapo-gu	overseas inflow				2020-04-08			released
1000000582			Korea	Seoul	Mapo-gu	overseas inflow				2020-04-08			released
1000000583			Korea	Seoul	Mapo-gu	overseas inflow				2020-04-08			released
1000000584			Korea	Seoul	Seocho-gu	overseas inflow				2020-04-08			released
1000000585			Korea	Seoul	Seocho-gu	overseas inflow			2020-03-24	2020-04-08			released
1000000586			Korea	Seoul	Seongdong-gu	etc			2020-04-05	2020-04-08			released
1000000587			Korea	Seoul	Dongjak-gu	contact with patient	1000000575			2020-04-08			released
1000000588			Korea	Seoul	Yeongdeungpo-gu	overseas inflow				2020-04-08			released
1000000589			Korea	Seoul	Gangnam-gu	overseas inflow				2020-04-08			released
1000000590			Korea	Seoul	Gangnam-gu	overseas inflow				2020-04-08			released
1000000591			Korea	Seoul	Gangnam-gu	contact with patient	1000000503			2020-04-06			released
1000000592			Korea	Seoul	Seongdong-gu	overseas inflow				2020-04-09			released
1000000593			Korea	Seoul	Gwangjin-gu	overseas inflow				2020-04-09			released
1000000594			Korea	Seoul	Seongdong-gu	contact with patient	1000000586		2020-04-07	2020-04-09			released
1000000595			Korea	Seoul	Seongbuk-gu	etc				2020-04-09			released
1000000596			Korea	Seoul	Gangnam-gu	overseas inflow				2020-04-09			released
1000000597			Korea	Seoul	Yangcheon-gu	overseas inflow				2020-04-10			released
1000000598			Korea	Seoul	etc	overseas inflow				2020-04-06			released
1000000599			Korea	Seoul	Gangnam-gu	contact with patient				2020-04-10			released
1000000600			Korea	Seoul	Gangnam-gu	overseas inflow				2020-04-10			released
1000000601			Korea	Seoul	Gwanak-gu	etc				2020-04-11			released
1000000602			Korea	Seoul	Eunpyeong-gu	contact with patient				2020-04-11			released
1000000603			Korea	Seoul	Dongjak-gu	overseas inflow				2020-04-12			released
1000000604			Korea	Seoul	Seongdong-gu	overseas inflow				2020-04-12			released
1000000605			Korea	Seoul	Seongdong-gu	overseas inflow				2020-04-12			released
1000000606			Korea	Seoul	Seongdong-gu	overseas inflow				2020-04-12			released
1000000607			Korea	Seoul	Seongdong-gu	overseas inflow				2020-04-12			released
1000000608			Korea	Seoul	Songpa-gu	overseas inflow				2020-04-12			released
1000000609			Korea	Seoul	Dobong-gu	contact with patient	1000000418			2020-04-12			released
1000000610			Korea	Seoul	Eunpyeong-gu	contact with patient				2020-04-12			released
1000000611			Korea	Seoul	Seongdong-gu	overseas inflow				2020-04-13			released
1000000612			Korea	Seoul	Seongdong-gu	overseas inflow				2020-04-13			released
1000000613			Korea	Seoul	Seongbuk-gu	contact with patient	1000000504		2020-04-12	2020-04-13			released
1000000614			Korea	Seoul	Seongdong-gu	overseas inflow				2020-04-14			released
1000000615			Korea	Seoul	Dongjak-gu	overseas inflow				2020-04-14			released
1000000616			Korea	Seoul	Seocho-gu	overseas inflow				2020-04-14			released
1000000617			Korea	Seoul	Seocho-gu	overseas inflow				2020-04-14			released
1000000618			Korea	Seoul	Jung-gu	contact with patient	1000000472			2020-04-15			released
1000000619			Korea	Seoul	Seodaemun-gu	overseas inflow				2020-04-15			released
1000000620			Korea	Seoul	Gangnam-gu	contact with patient	1000000502			2020-04-16			released
1000000621			Korea	Seoul	Yongsan-gu	overseas inflow				2020-04-17			released
1000000622			Korea	Seoul	Seongbuk-gu	overseas inflow				2020-04-17			released
1000000623			Korea	Seoul	Gangnam-gu	overseas inflow		0		2020-04-17			released
1000000624			Korea	Seoul	Gangnam-gu	overseas inflow		1		2020-04-18			released
1000000625			Korea	Seoul	Gangseo-gu					2020-04-19			released
1000000626			Korea	Seoul	Mapo-gu	overseas inflow				2020-04-20			released
1000000627			Korea	Seoul	Mapo-gu	overseas inflow				2020-04-21			released
1000000628			Korea	Seoul	etc	overseas inflow				2020-04-21			released
1000000629			Korea	Seoul	etc	overseas inflow				2020-04-24			released
1000000630			Korea	Seoul	Seongbuk-gu	overseas inflow				2020-04-27			released
1000000631			Korea	Seoul	Gangnam-gu	overseas inflow		2		2020-04-27			released
1000000632			Korea	Seoul	Gwanak-gu	overseas inflow				2020-04-27			released
1000000633			Korea	Seoul	Gangnam-gu	overseas inflow		3		2020-04-27			released
1000000634			Korea	Seoul	Seodaemun-gu	overseas inflow				2020-04-30			released
1000000635			Korea	Seoul	Seongdong-gu	overseas inflow				2020-05-01			released
1000000636			Korea	Seoul	Yongsan-gu	overseas inflow				2020-05-02			released
1000000637			Korea	Seoul	Gangdong-gu	overseas inflow				2020-05-05			released
1000000638			Korea	Seoul	Jongno-gu	Itaewon Clubs				2020-05-08			released
1000000639			Korea	Seoul	Yongsan-gu	Itaewon Clubs				2020-05-08			released
1000000640			Korea	Seoul	Yongsan-gu	Itaewon Clubs			2020-05-04	2020-05-08			released
1000000641			Korea	Seoul	Yongsan-gu	Itaewon Clubs			2020-05-07	2020-05-08			released
1000000642			Korea	Seoul	Yongsan-gu	Itaewon Clubs			2020-05-05	2020-05-08			released
1000000643			Korea	Seoul	Dongjak-gu	Itaewon Clubs				2020-05-08			released
1000000644			Korea	Seoul	Gwanak-gu	Itaewon Clubs				2020-05-08			released
1000000645			Korea	Seoul	Gwanak-gu	Itaewon Clubs				2020-05-08			released
1000000646			Korea	Seoul	etc	Itaewon Clubs				2020-05-08			isolated
1000000647			Korea	Seoul	Gwanak-gu	Itaewon Clubs				2020-05-08			released
1000000648			Korea	Seoul	etc	Itaewon Clubs			2020-05-06	2020-05-08			released
1000000649			Korea	Seoul	Jung-gu	Itaewon Clubs				2020-05-08			released
1000000650			Korea	Seoul	Gangdong-gu	Itaewon Clubs				2020-05-08			released
1000000651			Korea	Seoul	Seongbuk-gu	Itaewon Clubs				2020-05-08			released
1000000652			Korea	Seoul	Dobong-gu	Itaewon Clubs				2020-05-09			released
1000000653			Korea	Seoul	Gangnam-gu	Itaewon Clubs				2020-05-09			released
1000000654			Korea	Seoul	Gangseo-gu	Itaewon Clubs				2020-05-09			released
1000000655			Korea	Seoul	Dongjak-gu	Itaewon Clubs				2020-05-09			released
1000000656			Korea	Seoul	Seongbuk-gu	Itaewon Clubs				2020-05-09			released
1000000657			Korea	Seoul	Gwangjin-gu	Itaewon Clubs				2020-05-09			released
1000000658			Korea	Seoul	Gwangjin-gu	Itaewon Clubs				2020-05-09			released
1000000659			Korea	Seoul	Gwanak-gu	Itaewon Clubs				2020-05-09			released
1000000660			Korea	Seoul	Gangseo-gu	Itaewon Clubs				2020-05-09			released
1000000661			Korea	Seoul	Songpa-gu	Itaewon Clubs				2020-05-09			released
1000000662			Korea	Seoul	Seodaemun-gu	overseas inflow				2020-05-09			released
1000000663			Korea	Seoul	Seocho-gu	overseas inflow				2020-05-09			released
1000000664			Korea	Seoul	Yongsan-gu	Itaewon Clubs				2020-05-09			released
1000000665			Korea	Seoul	Yongsan-gu	Itaewon Clubs			2020-05-06	2020-05-09			released
1000000666			Korea	Seoul	Yongsan-gu	Itaewon Clubs			2020-05-08	2020-05-09			released
1000000667			Korea	Seoul	Jungnang-gu	Itaewon Clubs				2020-05-09			released
1000000668			Korea	Seoul	Gwanak-gu	Itaewon Clubs				2020-05-10			released
1000000669			Korea	Seoul	Yongsan-gu	Itaewon Clubs				2020-05-10			released
1000000670	male	40s	Korea	Seoul	Yangcheon-gu	Itaewon Clubs				2020-05-10			released
1000000671			Korea	Seoul	Yongsan-gu	Itaewon Clubs				2020-05-10			released
1000000672			Korea	Seoul	Dongjak-gu	Itaewon Clubs				2020-05-10			released
1000000673			Korea	Seoul	Dongjak-gu	Itaewon Clubs				2020-05-10			released
1000000674			Korea	Seoul	Gwanak-gu	Itaewon Clubs				2020-05-10			released
1000000675			Korea	Seoul	Gwanak-gu	Itaewon Clubs				2020-05-10			released
1000000676			Korea	Seoul	Gangnam-gu	Itaewon Clubs				2020-05-10			released
1000000677			Korea	Seoul	Gangnam-gu	Itaewon Clubs				2020-05-10			released
1000000678			Korea	Seoul	Gangbuk-gu	Itaewon Clubs				2020-05-10			released
1000000679			Korea	Seoul	Gangnam-gu	Itaewon Clubs				2020-05-10			released
1000000680			Korea	Seoul	Seongbuk-gu	Itaewon Clubs				2020-05-10			released
1000000681			Korea	Seoul	Gangnam-gu	Itaewon Clubs				2020-05-10			released
1000000682			Korea	Seoul	Seongdong-gu	Itaewon Clubs				2020-05-10			released
1000000683			Korea	Seoul	Yongsan-gu	Itaewon Clubs			2020-05-08	2020-05-10			released
1000000684			Korea	Seoul	Gwangjin-gu	Itaewon Clubs				2020-05-10			released
1000000685			Korea	Seoul	Dongdaemun-gu	Itaewon Clubs				2020-05-10			released
1000000686			Korea	Seoul	Dobong-gu	Itaewon Clubs				2020-05-11			released
1000000687			Korea	Seoul	Seodaemun-gu	Itaewon Clubs				2020-05-11			released
1000000688			Korea	Seoul	Gwanak-gu	Itaewon Clubs				2020-05-11			released
1000000689			Korea	Seoul	Yongsan-gu	Itaewon Clubs				2020-05-11			released
1000000690			Korea	Seoul	Gangseo-gu	Itaewon Clubs				2020-05-11			released
1000000691			Korea	Seoul	Gangbuk-gu	Itaewon Clubs				2020-05-11			released
1000000692			Korea	Seoul	Jung-gu	Itaewon Clubs				2020-05-11			released
1000000693			Korea	Seoul	Dongjak-gu	Itaewon Clubs				2020-05-11			isolated
1000000694			Korea	Seoul	etc	Itaewon Clubs				2020-05-11			isolated
1000000695			Korea	Seoul	Seocho-gu	Itaewon Clubs				2020-05-11			released
1000000696			Korea	Seoul	Yongsan-gu	Itaewon Clubs				2020-05-09			isolated
1000000697			Korea	Seoul	Songpa-gu	Itaewon Clubs				2020-05-10			released
1000000698			Korea	Seoul	Gangdong-gu	Itaewon Clubs				2020-05-10			released
1000000699			Korea	Seoul	Gangseo-gu	Itaewon Clubs				2020-05-11			released
1000000700	male	30s	Korea	Seoul	Yangcheon-gu	Itaewon Clubs				2020-05-11			isolated
1000000701			Korea	Seoul	Seongdong-gu	Itaewon Clubs				2020-05-12			released
1000000702			Korea	Seoul	Dongdaemun-gu	Itaewon Clubs				2020-05-12			released
1000000703			Korea	Seoul	Nowon-gu	Itaewon Clubs			2020-05-11	2020-05-12			released
1000000704			Korea	Seoul	Dobong-gu	Itaewon Clubs				2020-05-12			isolated
1000000705			Korea	Seoul	Dongjak-gu	Itaewon Clubs				2020-05-12			released
1000000706			Korea	Seoul	Gwanak-gu	Itaewon Clubs				2020-05-12			released
1000000707			Korea	Seoul	Songpa-gu	Itaewon Clubs				2020-05-12			released
1000000708			Korea	Seoul	Songpa-gu	Itaewon Clubs				2020-05-13			released
1000000709			Korea	Seoul	Gangseo-gu	Itaewon Clubs				2020-05-13			released
1000000710			Korea	Seoul	Nowon-gu	overseas inflow				2020-05-13			released
1000000711			Korea	Seoul	Gangdong-gu	Itaewon Clubs				2020-05-13			released
1000000712			Korea	Seoul	Yeongdeungpo-gu	Itaewon Clubs			2020-05-11	2020-05-12			isolated
1000000713			Korea	Seoul	Gangbuk-gu	Itaewon Clubs				2020-05-13			released
1000000714			Korea	Seoul	Dobong-gu	Itaewon Clubs				2020-05-14			released
1000000715			Korea	Seoul	Dongdaemun-gu	Itaewon Clubs				2020-05-14			released
1000000716			Korea	Seoul	Geumcheon-gu	Itaewon Clubs				2020-05-14			released
1000000717			Korea	Seoul	Yongsan-gu	Itaewon Clubs			2020-05-12	2020-05-14			released
1000000718			Korea	Seoul	Songpa-gu	Itaewon Clubs				2020-05-14			released
1000000719			Korea	Seoul	Gangnam-gu	Itaewon Clubs				2020-05-14			released
1000000720			Korea	Seoul	Yeongdeungpo-gu	Itaewon Clubs			2020-05-13	2020-05-14			released
1000000721			Korea	Seoul	Yongsan-gu	Itaewon Clubs				2020-05-14			released
1000000722			Korea	Seoul	Gangdong-gu	Itaewon Clubs				2020-05-14			released
1000000723			Korea	Seoul	Gangdong-gu	Itaewon Clubs				2020-05-14			released
1000000724			Korea	Seoul	Dobong-gu	Itaewon Clubs				2020-05-14			isolated
1000000725			Korea	Seoul	Gwangjin-gu	Itaewon Clubs				2020-05-14			released
1000000726			Korea	Seoul	Seodaemun-gu	Itaewon Clubs				2020-05-15			released
1000000727			Korea	Seoul	Gwanak-gu	Itaewon Clubs				2020-05-15			released
1000000728			Korea	Seoul	Eunpyeong-gu	etc				2020-05-15			released
1000000729			Korea	Seoul	Gangnam-gu	Itaewon Clubs				2020-05-15			released
1000000730			Korea	Seoul	Eunpyeong-gu	Itaewon Clubs				2020-05-15			released
1000000731			Korea	Seoul	Yongsan-gu	Itaewon Clubs			2020-05-12	2020-05-15			released
1000000732			Korea	Seoul	Songpa-gu	overseas inflow				2020-05-16			released
1000000733			Korea	Seoul	Nowon-gu	Itaewon Clubs				2020-05-16			released
1000000734			Korea	Seoul	Songpa-gu	Itaewon Clubs				2020-05-16			released
1000000735			Korea	Seoul	Nowon-gu	Itaewon Clubs			2020-05-13	2020-05-16			released
1000000736			Korea	Seoul	Jongno-gu	overseas inflow				2020-05-17			released
1000000737			Korea	Seoul	Seongbuk-gu	Itaewon Clubs				2020-05-18			released
1000000738	male	20s	Korea	Seoul	Yangcheon-gu	Itaewon Clubs				2020-05-18			released
1000000739	male	20s	Korea	Seoul	Yangcheon-gu	Itaewon Clubs				2020-05-18			released
1000000740			Korea	Seoul	Guro-gu	contact with patient			2020-05-15	2020-05-18			released
1000000741			Korea	Seoul	Yeongdeungpo-gu	Itaewon Clubs			2020-05-17	2020-05-18			released
1000000742			Korea	Seoul	Songpa-gu	Samsung Medical Center				2020-05-18			isolated
1000000743			Korea	Seoul	Gangseo-gu	Itaewon Clubs				2020-05-18			released
1000000744			Korea	Seoul	Yongsan-gu	overseas inflow				2020-05-19			released
1000000745			Korea	Seoul	Yongsan-gu	overseas inflow				2020-05-19			released
1000000746			Korea	Seoul	Yongsan-gu	overseas inflow				2020-05-19			released
1000000747			Korea	Seoul	Yongsan-gu	overseas inflow				2020-05-19			released
1000000748			Korea	Seoul	Seocho-gu	Samsung Medical Center				2020-05-19			isolated
1000000749			Korea	Seoul	Gangnam-gu	Samsung Medical Center				2020-05-19			released
1000000750			Korea	Seoul	Dobong-gu	Itaewon Clubs				2020-05-19			released
1000000751			Korea	Seoul	Gangbuk-gu	Samsung Medical Center				2020-05-19			isolated
1000000752			Korea	Seoul	Gangdong-gu	Itaewon Clubs				2020-05-19			released
1000000753			Korea	Seoul	Dongjak-gu	Itaewon Clubs				2020-05-20			released
1000000754	male	30s	Korea	Seoul	Yangcheon-gu	Biblical Language study meeting			2020-05-18	2020-05-20			released
1000000755			Korea	Seoul	Dobong-gu	overseas inflow				2020-05-20			released
1000000756			Korea	Seoul	etc	Samsung Medical Center				2020-05-20			isolated
1000000757			Korea	Seoul	Nowon-gu	overseas inflow				2020-05-21			released
1000000758			Korea	Seoul	Gwanak-gu	Itaewon Clubs				2020-05-21			isolated
1000000759			Korea	Seoul	Gwangjin-gu	Itaewon Clubs				2020-05-21			released
1000000760			Korea	Seoul	Seocho-gu	Samsung Medical Center				2020-05-22			released
1000000761			Korea	Seoul	etc	Samsung Medical Center				2020-05-22			released
1000000762			Korea	Seoul	Gangdong-gu	Itaewon Clubs				2020-05-22			released
1000000763			Korea	Seoul	Nowon-gu	Itaewon Clubs				2020-05-23			released
1000000764			Korea	Seoul	Jungnang-gu	Itaewon Clubs				2020-05-23			isolated
1000000765			Korea	Seoul	Gwanak-gu	Itaewon Clubs				2020-05-23			released
1000000766			Korea	Seoul	Gangbuk-gu	overseas inflow				2020-05-23			released
1000000767			Korea	Seoul	etc	contact with patient				2020-05-23			isolated
1000000768			Korea	Seoul	Gangdong-gu	overseas inflow				2020-05-23			released
1000000769			Korea	Seoul	Gwanak-gu	Itaewon Clubs				2020-05-24			released
1000000770	male	60s	Korea	Seoul	Seongdong-gu	Itaewon Clubs				2020-05-24			released
1000000771			Korea	Seoul	Yeongdeungpo-gu	Itaewon Clubs				2020-05-24			released
1000000772			Korea	Seoul	Yeongdeungpo-gu					2020-05-24			released
1000000773			Korea	Seoul	Gangbuk-gu	Itaewon Clubs				2020-05-24			released
1000000774			Korea	Seoul	Gangbuk-gu	Itaewon Clubs				2020-05-24			released
1000000775			Korea	Seoul	Jungnang-gu	Itaewon Clubs				2020-05-24			isolated
1000000776			Korea	Seoul	Dobong-gu	contact with patient				2020-05-25			released
1000000777			Korea	Seoul	Gangseo-gu	contact with patient	1000000772			2020-05-25			released
1000000778			Korea	Seoul	Nowon-gu	overseas inflow				2020-05-25			released
1000000779	male	60s	Korea	Seoul	Seongdong-gu	Itaewon Clubs	1000000770			2020-05-25			released
1000000780	male	70s	Korea	Seoul	Seongdong-gu	Itaewon Clubs	1000000770			2020-05-25			released
1000000781	female	50s	Korea	Seoul	Seongdong-gu	Itaewon Clubs	1000000770			2020-05-25			released
1000000782			Korea	Seoul	Guro-gu	Itaewon Clubs				2020-05-25			released
1000000783			Korea	Seoul	Gangdong-gu	Itaewon Clubs				2020-05-25			released
1000000784			Korea	Seoul	Seongdong-gu	Itaewon Clubs				2020-05-26			released
1000000785			Korea	Seoul	Seongdong-gu	Itaewon Clubs				2020-05-26			released
1000000786			Korea	Seoul	Seongdong-gu	Itaewon Clubs				2020-05-26			released
1000000787			Korea	Seoul	Seongdong-gu	Itaewon Clubs				2020-05-26			released
1000000788			Korea	Seoul	Seongdong-gu	Itaewon Clubs				2020-05-26			released
1000000789			Korea	Seoul	Seongdong-gu	Itaewon Clubs				2020-05-26			released
1000000790			Korea	Seoul	Seongdong-gu	Itaewon Clubs				2020-05-26			released
1000000791			Korea	Seoul	Seongdong-gu	Itaewon Clubs				2020-05-26			released
1000000792			Korea	Seoul	Geumcheon-gu	Itaewon Clubs				2020-05-26			released
1000000793			Korea	Seoul	Nowon-gu	contact with patient				2020-05-26			released
1000000794			Korea	Seoul	Dobong-gu	contact with patient				2020-05-26			isolated
1000000795			Korea	Seoul	Eunpyeong-gu					2020-05-26			released
1000000796			Korea	Seoul	Eunpyeong-gu	Coupang Logistics Center				2020-05-26			released
1000000797			Korea	Seoul	Guro-gu	Coupang Logistics Center				2020-05-26			released
1000000798			Korea	Seoul	etc	Guri Collective Infection				2020-05-26			released
1000000799			Korea	Seoul	Gwanak-gu	Coupang Logistics Center				2020-05-26			released
1000000800			Korea	Seoul	Gangseo-gu	Coupang Logistics Center				2020-05-26			released
1000000801			Korea	Seoul	Gangseo-gu					2020-05-26			released
1000000802			Korea	Seoul	Gangseo-gu	Coupang Logistics Center				2020-05-27			isolated
1000000803			Korea	Seoul	Gwanak-gu	KB Life Insurance				2020-05-26			released
1000000804			Korea	Seoul	Dongjak-gu	Coupang Logistics Center				2020-05-27			released
1000000805			Korea	Seoul	Gangseo-gu	Coupang Logistics Center				2020-05-27			released
1000000806			Korea	Seoul	Gwangjin-gu	Itaewon Clubs				2020-05-27			released
1000000807			Korea	Seoul	Seongdong-gu	Itaewon Clubs			2020-05-24	2020-05-27			released
1000000808			Korea	Seoul	etc	Guri Collective Infection				2020-05-27			isolated
1000000809			Korea	Seoul	Mapo-gu	overseas inflow				2020-05-27			released
1000000810			Korea	Seoul	Seongdong-gu	Itaewon Clubs			2020-05-24	2020-05-27			released
1000000811			Korea	Seoul	Seodaemun-gu	overseas inflow				2020-05-27			released
1000000812			Korea	Seoul	Seongdong-gu	Itaewon Clubs				2020-05-27			released
1000000813			Korea	Seoul	etc	Guri Collective Infection				2020-05-27			released
1000000814			Korea	Seoul	Yeongdeungpo-gu	Coupang Logistics Center				2020-05-27			released
1000000815			Korea	Seoul	Songpa-gu	Coupang Logistics Center				2020-05-27			isolated
1000000816			Korea	Seoul	Guro-gu	Coupang Logistics Center				2020-05-27			released
1000000817			Korea	Seoul	Guro-gu	Coupang Logistics Center				2020-05-27			released
1000000818			Korea	Seoul	Eunpyeong-gu	Coupang Logistics Center				2020-05-27			released
1000000819			Korea	Seoul	Eunpyeong-gu			1000000796		2020-05-27			released
1000000820			Korea	Seoul	Gangdong-gu				2020-05-21	2020-05-27			released
1000000821			Korea	Seoul	Gwanak-gu	KB Life Insurance				2020-05-27			released
1000000822			Korea	Seoul	Guro-gu	Coupang Logistics Center				2020-05-27			released
1000000823			Korea	Seoul	Gangbuk-gu					2020-05-27			isolated
1000000824			Korea	Seoul	Gangseo-gu	Coupang Logistics Center				2020-05-27			released
1000000825			Korea	Seoul	Gangseo-gu	Coupang Logistics Center				2020-05-27			released
1000000826	female	50s	Korea	Seoul	Yangcheon-gu	Coupang Logistics Center				2020-05-27			released
1000000827			Korea	Seoul	Gangseo-gu	Coupang Logistics Center				2020-05-28			released
1000000828			Korea	Seoul	Gangseo-gu	Coupang Logistics Center				2020-05-28			released
1000000829			Korea	Seoul	Seodaemun-gu	KB Life Insurance				2020-05-28			released
1000000830			Korea	Seoul	Mapo-gu	KB Life Insurance				2020-05-28			released
1000000831			Korea	Seoul	Mapo-gu	Gangnam Dongin Church				2020-05-28			released
1000000832			Korea	Seoul	etc					2020-05-28			isolated
1000000833			Korea	Seoul	Gangseo-gu	overseas inflow				2020-05-28			released
1000000834			Korea	Seoul	Gangbuk-gu	Korea Campus Crusade of Christ				2020-05-28			released
1000000835			Korea	Seoul	Seongdong-gu	Itaewon Clubs				2020-05-28			released
1000000836			Korea	Seoul	Seongdong-gu	Itaewon Clubs			2020-05-25	2020-05-28			released
1000000837			Korea	Seoul	Gangseo-gu	Coupang Logistics Center				2020-05-28			released
1000000838			Korea	Seoul	Jung-gu	KB Life Insurance				2020-05-28			released
1000000839			Korea	Seoul	Dongjak-gu	KB Life Insurance				2020-05-28			released
1000000840			Korea	Seoul	Geumcheon-gu	Coupang Logistics Center				2020-05-28			isolated
1000000841			Korea	Seoul	etc	Guri Collective Infection				2020-05-28			isolated
1000000842			Korea	Seoul	Seodaemun-gu	KB Life Insurance				2020-05-28			released
1000000843			Korea	Seoul	Songpa-gu	Biblical Language study meeting			2020-05-26	2020-05-28			released
1000000844			Korea	Seoul	Yeongdeungpo-gu	Yeongdeungpo Learning Institute				2020-05-28			released
1000000845			Korea	Seoul	Yeongdeungpo-gu	Yeongdeungpo Learning Institute				2020-05-28			released
1000000846			Korea	Seoul	etc	KB Life Insurance				2020-05-27			released
1000000847			Korea	Seoul	Jongno-gu	Korea Campus Crusade of Christ				2020-05-29			released
1000000848			Korea	Seoul	Songpa-gu	Biblical Language study meeting				2020-05-29			released
1000000849			Korea	Seoul	Seongdong-gu					2020-05-29			released
1000000850			Korea	Seoul	Seongbuk-gu					2020-05-29			released
1000000851			Korea	Seoul	Gangnam-gu	overseas inflow				2020-05-29			released
1000000852			Korea	Seoul	Dobong-gu	overseas inflow				2020-05-29			released
1000000853			Korea	Seoul	Gangnam-gu	Guri Collective Infection				2020-05-29			released
1000000854			Korea	Seoul	Seodaemun-gu	Yeonana News Class				2020-05-29			released
1000000855			Korea	Seoul	Eunpyeong-gu	Korea Campus Crusade of Christ				2020-05-29			released
1000000856			Korea	Seoul	Gangseo-gu	Korea Campus Crusade of Christ				2020-05-30			released
1000000857			Korea	Seoul	Gangseo-gu					2020-05-30			released
1000000858			Korea	Seoul	Seodaemun-gu	overseas inflow				2020-05-30			released
1000000859			Korea	Seoul	Yeongdeungpo-gu	Yeonana News Class			2020-05-27	2020-05-30			released
1000000860			Korea	Seoul	Yeongdeungpo-gu	Yeonana News Class			2020-05-28	2020-05-30			released
1000000861			Korea	Seoul	Yeongdeungpo-gu	Yeonana News Class				2020-05-30			released
1000000862			Korea	Seoul	Gangnam-gu	overseas inflow				2020-05-31			released
1000000863	male	10s	Korea	Seoul	Yangcheon-gu	overseas inflow				2020-06-01			released
1000000864	female	60s	Korea	Seoul	Gangseo-gu	SMR Newly Planted Churches Group				2020-06-01			released
1000000865	male	50s	Korea	Seoul	Gangseo-gu	SMR Newly Planted Churches Group				2020-06-01			isolated
1000000866			Korea	Seoul	Yeongdeungpo-gu	SMR Newly Planted Churches Group				2020-06-01			released
1000000867			Korea	Seoul	Yeongdeungpo-gu					2020-06-01			released
1000000868			Korea	Seoul	Yeongdeungpo-gu	Yeongdeungpo Learning Institute				2020-06-01			released
1000000869	female	50s	Korea	Seoul	Yangcheon-gu	SMR Newly Planted Churches Group				2020-06-01			released
1000000870			Korea	Seoul	Seocho-gu	Seocho Family				2020-06-01			released
1000000871			Korea	Seoul	Seocho-gu	Seocho Family				2020-06-01			isolated
1000000872			Korea	Seoul	Songpa-gu					2020-06-01			released
1000000873			Korea	Seoul	Gwanak-gu	SMR Newly Planted Churches Group				2020-06-01			released
1000000874			Korea	Seoul	Yangcheon-gu	SMR Newly Planted Churches Group	1000000869			2020-06-01			isolated
1000000875			Korea	Seoul	Seodaemun-gu	SMR Newly Planted Churches Group				2020-06-01			released
1000000876			Korea	Seoul	Gangdong-gu	Itaewon Clubs				2020-06-01			released
1000000877	male	60s	Korea	Seoul	Gangseo-gu	SMR Newly Planted Churches Group				2020-06-02			released
1000000878	female	60s	Korea	Seoul	etc	SMR Newly Planted Churches Group	1000000864			2020-06-02			isolated
1000000879			Korea	Seoul	etc					2020-06-02			isolated
1000000880			Korea	Seoul	Gangnam-gu					2020-06-02			isolated
1000000881	male	30s	Korea	Seoul	Gangseo-gu	KB Life Insurance			2020-05-31	2020-06-02			released
1000000882			Korea	Seoul	Geumcheon-gu	Anyang Gunpo Pastors Group				2020-06-02			isolated
1000000883			Korea	Seoul	Guro-gu	SMR Newly Planted Churches Group				2020-06-02			released
1000000884			Korea	Seoul	Gangbuk-gu	Seocho Family				2020-06-02			released
1000000885			Korea	Seoul	Seodaemun-gu	Seocho Family				2020-06-02			released
1000000886			Korea	Seoul	Seodaemun-gu	Seocho Family				2020-06-02			released
1000000887			Korea	Seoul	Guro-gu	Richway			2020-05-31	2020-06-02			released
1000000888			Korea	Seoul	Seongdong-gu	overseas inflow				2020-06-02			released
1000000889			Korea	Seoul	Yangcheon-gu	SMR Newly Planted Churches Group	1000000869			2020-06-02			released
1000000890			Korea	Seoul	Yangcheon-gu	SMR Newly Planted Churches Group	1000000869			2020-06-02			released
1000000891			Korea	Seoul	Yangcheon-gu	SMR Newly Planted Churches Group	1000000869			2020-06-02			released
1000000892			Korea	Seoul	Yangcheon-gu	KB Life Insurance			2020-05-30	2020-06-02			released
1000000893			Korea	Seoul	Gangdong-gu	overseas inflow				2020-06-02			released
1000000894			Korea	Seoul	Gangbuk-gu	KB Life Insurance				2020-06-02			released
1000000895	male	60s	Korea	Seoul	Gangseo-gu	Samsung Fire & Marine Insurance			2020-06-02	2020-06-02			released
1000000896			Korea	Seoul	Yangcheon-gu	overseas inflow			2020-05-29	2020-06-02			isolated
1000000897			Korea	Seoul	Yongsan-gu	Richway			2020-05-23	2020-06-03			released
1000000898			Korea	Seoul	Gwanak-gu	SMR Newly Planted Churches Group				2020-06-03			isolated
1000000899			Korea	Seoul	Mapo-gu	SMR Newly Planted Churches Group			2020-06-02	2020-06-03			released
1000000900			Korea	Seoul	Dobong-gu					2020-06-03			isolated
1000000901			Korea	Seoul	Gangseo-gu	Coupang Logistics Center			2020-06-02	2020-06-03			isolated
1000000902			Korea	Seoul	Gangseo-gu	SMR Newly Planted Churches Group				2020-06-03			released
1000000903			Korea	Seoul	Gangnam-gu	Richway				2020-06-03			released
1000000904			Korea	Seoul	etc	Richway				2020-06-03			isolated
1000000905			Korea	Seoul	Geumcheon-gu	Korea Campus Crusade of Christ				2020-06-03			released
1000000906			Korea	Seoul	Geumcheon-gu	Coupang Logistics Center				2020-06-03			isolated
1000000907			Korea	Seoul	Guro-gu					2020-06-03			released
1000000908			Korea	Seoul	Yeongdeungpo-gu	SMR Newly Planted Churches Group			2020-06-02	2020-06-03			released
1000000909			Korea	Seoul	Gangnam-gu	Samsung Fire & Marine Insurance				2020-06-03			isolated
1000000910			Korea	Seoul	Yangcheon-gu	SMR Newly Planted Churches Group				2020-06-04			released
1000000911			Korea	Seoul	Gangbuk-gu					2020-06-03			isolated
1000000912			Korea	Seoul	Yongsan-gu	Richway				2020-06-04			released
1000000913			Korea	Seoul	Mapo-gu	Samsung Fire & Marine Insurance				2020-06-04			released
1000000914			Korea	Seoul	Gangseo-gu	Richway				2020-06-04			released
1000000915			Korea	Seoul	etc	Richway				2020-06-04			isolated
1000000916			Korea	Seoul	Guro-gu	Richway				2020-06-04			isolated
1000000917			Korea	Seoul	Gangseo-gu	SMR Newly Planted Churches Group				2020-06-04			isolated
1000000918			Korea	Seoul	Yangcheon-gu	SMR Newly Planted Churches Group				2020-06-04			released
1000000919			Korea	Seoul	Yangcheon-gu	Yangcheon Table Tennis Club				2020-06-04			released
1000000920			Korea	Seoul	Dobong-gu					2020-06-04			released
1000000921			Korea	Seoul	Yangcheon-gu				2020-06-01	2020-06-04			isolated
1000000922			Korea	Seoul	Gangdong-gu	Yongin Brothers			2020-06-01	2020-06-04			released
1000000923			Korea	Seoul	Gangdong-gu	Richway			2020-06-01	2020-06-04			released
1000000924			Korea	Seoul	Nowon-gu	Richway			2020-05-31	2020-06-04			released
1000000925			Korea	Seoul	Guro-gu	Richway				2020-06-04			released
1000000926			Korea	Seoul	Nowon-gu	Richway			2020-05-31	2020-06-05			released
1000000927			Korea	Seoul	Yongsan-gu	Richway		13		2020-06-05			isolated
1000000928			Korea	Seoul	Yongsan-gu	Richway				2020-06-05			isolated
1000000929			Korea	Seoul	Dongdaemun-gu	Richway				2020-06-05			released
1000000930			Korea	Seoul	Dobong-gu					2020-06-05			released
1000000931			Korea	Seoul	Gwanak-gu	Richway				2020-06-05			isolated
1000000932			Korea	Seoul	Gwanak-gu	Richway				2020-06-05			released
1000000933			Korea	Seoul	Gwanak-gu	Richway				2020-06-05			released
1000000934			Korea	Seoul	Seongdong-gu	Itaewon Clubs	1000000779			2020-06-05			released
1000000935			Korea	Seoul	Eunpyeong-gu	Samsung Fire & Marine Insurance				2020-06-05			released
1000000936			Korea	Seoul	Jungnang-gu	Richway				2020-06-05			released
1000000937			Korea	Seoul	Gangbuk-gu	Richway				2020-06-05			released
1000000938			Korea	Seoul	Yeongdeungpo-gu	Yangcheon Table Tennis Club			2020-06-03	2020-06-05			isolated
1000000939			Korea	Seoul	Yangcheon-gu	Yangcheon Table Tennis Club			2020-06-03	2020-06-05			released
1000000940			Korea	Seoul	Gangseo-gu	Yangcheon Table Tennis Club				2020-06-05			released
1000000941			Korea	Seoul	Yangcheon-gu	SMR Newly Planted Churches Group				2020-06-05			released
1000000942			Korea	Seoul	Nowon-gu	contact with patient			2020-05-31	2020-06-05			isolated
1000000943			Korea	Seoul	Gangdong-gu	Richway				2020-06-05			isolated
1000000944			Korea	Seoul	Gangdong-gu	Richway			2020-06-05	2020-06-05			released
1000000945			Korea	Seoul	Yangcheon-gu	Yangcheon Table Tennis Club			2020-06-04	2020-06-05			released
1000000946			Korea	Seoul	Songpa-gu	Yangcheon Table Tennis Club				2020-06-05			released
1000000947			Korea	Seoul	Yangcheon-gu	Yangcheon Table Tennis Club			2020-06-04	2020-06-05			released
1000000948			Korea	Seoul	Guro-gu	Yongin Brothers	2000000889			2020-06-05			isolated
1000000949			Korea	Seoul	Eunpyeong-gu	Itaewon Clubs			2020-05-30	2020-06-05			released
1000000950			Korea	Seoul	Guro-gu	Richway				2020-06-05			released
1000000951			Korea	Seoul	Mapo-gu	Richway			2020-06-05	2020-06-06			isolated
1000000952			Korea	Seoul	etc					2020-06-06			released
1000000953			Korea	Seoul	Yongsan-gu	Richway				2020-06-06			isolated
1000000954			Korea	Seoul	Yongsan-gu	Richway			2020-06-05	2020-06-06			released
1000000955			Korea	Seoul	Gangseo-gu					2020-06-06			released
1000000956			Korea	Seoul	Seongdong-gu	Itaewon Clubs	1000000934			2020-06-06			isolated
1000000957			Korea	Seoul	Seongdong-gu				2020-05-31	2020-06-06			released
1000000958			Korea	Seoul	Gangbuk-gu	Yangcheon Table Tennis Club			2020-06-02	2020-06-06			released
1000000959			Korea	Seoul	Yangcheon-gu	Yangcheon Table Tennis Club			2020-06-04	2020-06-06			isolated
1000000960			Korea	Seoul	Yangcheon-gu	Yangcheon Table Tennis Club			2020-06-04	2020-06-06			released
1000000961			Korea	Seoul	Guro-gu	contact with patient				2020-06-06			released
1000000962			Korea	Seoul	Yeongdeungpo-gu	Yongin Brothers				2020-06-06			released
1000000963			Korea	Seoul	etc	Yangcheon Table Tennis Club				2020-06-06			isolated
1000000964			Korea	Seoul	Eunpyeong-gu	Yangcheon Table Tennis Club				2020-06-06			released
1000000965			Korea	Seoul	Eunpyeong-gu	Itaewon Clubs				2020-06-06			released
1000000966			Korea	Seoul	Guro-gu	Yongin Brothers				2020-06-06			released
1000000967			Korea	Seoul	Gangseo-gu	Yangcheon Table Tennis Club				2020-06-06			isolated
1000000968			Korea	Seoul	Yangcheon-gu	Yangcheon Table Tennis Club				2020-06-06			released
1000000969			Korea	Seoul	Yangcheon-gu	Yangcheon Table Tennis Club			2020-06-04	2020-06-06			released
1000000970			Korea	Seoul	Yangcheon-gu	Yangcheon Table Tennis Club			2020-06-05	2020-06-06			released
1000000971			Korea	Seoul	Yangcheon-gu	SMR Newly Planted Churches Group				2020-06-06			released
1000000972			Korea	Seoul	Yangcheon-gu	Yangcheon Table Tennis Club			2020-06-01	2020-06-06			released
1000000973			Korea	Seoul	etc	Richway				2020-06-06			isolated
1000000974			Korea	Seoul	etc	Yangcheon Table Tennis Club			2020-06-04	2020-06-06			isolated
1000000975			Korea	Seoul	Guro-gu	SMR Newly Planted Churches Group	1000000869			2020-06-05			isolated
1000000976			Korea	Seoul	Dongjak-gu					2020-06-06			released
1000000977			Korea	Seoul	Guro-gu	SMR Newly Planted Churches Group	1000000878		2020-06-05	2020-06-06			isolated
1000000978			Korea	Seoul	Yangcheon-gu	Yangcheon Table Tennis Club				2020-06-06			isolated
1000000979			Korea	Seoul	Gwanak-gu	Richway				2020-06-06			released
1000000980			Korea	Seoul	Seongdong-gu	Itaewon Clubs				2020-06-07			released
1000000981			Korea	Seoul	Seongdong-gu					2020-06-07			released
1000000982			Korea	Seoul	Gangseo-gu					2020-06-07			released
1000000983			Korea	Seoul	Yangcheon-gu	Yangcheon Table Tennis Club				2020-06-07			released
1000000984			Korea	Seoul	Gangbuk-gu	Yangcheon Table Tennis Club				2020-06-07			released
1000000985			Korea	Seoul	Gangseo-gu					2020-06-07			isolated
1000000986			Korea	Seoul	Guro-gu	Richway				2020-06-07			isolated
1000000987			Korea	Seoul	etc	Yangcheon Table Tennis Club				2020-06-07			isolated
1000000988			Korea	Seoul	Yangcheon-gu	Yangcheon Table Tennis Club				2020-06-07			isolated
1000000989			Korea	Seoul	Yangcheon-gu	SMR Newly Planted Churches Group				2020-06-07			isolated
1000000990			Korea	Seoul	Yangcheon-gu	SMR Newly Planted Churches Group				2020-06-07			released
1000000991			Korea	Seoul	Guro-gu	Yangcheon Table Tennis Club				2020-06-07			isolated
1000000992			Korea	Seoul	Guro-gu	Yangcheon Table Tennis Club				2020-06-07			isolated
1000000993			Korea	Seoul	etc	Yangcheon Table Tennis Club				2020-06-07			isolated
1000000994			Korea	Seoul	Yangcheon-gu	Yangcheon Table Tennis Club				2020-06-07			released
1000000995			Korea	Seoul	Gangdong-gu	Richway				2020-06-07			isolated
1000000996			Korea	Seoul	Guro-gu					2020-06-05			released
1000000997			Korea	Seoul	Seodaemun-gu					2020-06-08			deceased
1000000998			Korea	Seoul	Jungnang-gu	KB Life Insurance				2020-06-08			released
1000000999			Korea	Seoul	Gwanak-gu	Richway				2020-06-08			released
1000001000			Korea	Seoul	Seocho-gu	overseas inflow			2020-06-05	2020-06-08			released
1000001001			Korea	Seoul	Gangseo-gu					2020-06-08			released
1000001002			Korea	Seoul	Gangseo-gu					2020-06-08			isolated
1000001003			Korea	Seoul	Gangseo-gu	Yangcheon Table Tennis Club				2020-06-08			isolated
1000001004			Korea	Seoul	Guro-gu	Richway				2020-06-08			released
1000001005			Korea	Seoul	Guro-gu	Richway				2020-06-08			released
1000001006			Korea	Seoul	Yangcheon-gu	Yangcheon Table Tennis Club				2020-06-08			released
1000001007			Korea	Seoul	Guro-gu	Richway				2020-06-08			released
1000001008			Korea	Seoul	Guro-gu	Richway			2020-06-06	2020-06-08			released
1000001009			Korea	Seoul	Guro-gu	Richway				2020-06-08			released
1000001010			Korea	Seoul	Guro-gu	SMR Newly Planted Churches Group				2020-06-08			isolated
1000001011			Korea	Seoul	Guro-gu	Richway				2020-06-08			released
1000001012			Korea	Seoul	Guro-gu	Richway				2020-06-08			isolated
1000001013			Korea	Seoul	Guro-gu	Richway				2020-06-08			isolated
1000001014			Korea	Seoul	etc	Yangcheon Table Tennis Club				2020-06-08			isolated
1000001015			Korea	Seoul	Seongdong-gu					2020-06-09			released
1000001016			Korea	Seoul	Yeongdeungpo-gu	Richway		12		2020-06-09			released
1000001017			Korea	Seoul	Mapo-gu	Richway				2020-06-09			released
1000001018			Korea	Seoul	Gwanak-gu	Richway				2020-06-09			released
1000001019			Korea	Seoul	Gwanak-gu	Richway				2020-06-09			released
1000001020			Korea	Seoul	Jung-gu	Yangcheon Table Tennis Club				2020-06-09			isolated
1000001021			Korea	Seoul	Geumcheon-gu	Richway				2020-06-09			isolated
1000001022			Korea	Seoul	Dongjak-gu					2020-06-09			isolated
1000001023			Korea	Seoul	Dongjak-gu					2020-06-09			isolated
1000001024			Korea	Seoul	Dongjak-gu	Richway				2020-06-09			released
1000001025			Korea	Seoul	Yangcheon-gu	Richway				2020-06-09			isolated
1000001026			Korea	Seoul	Yangcheon-gu	Yangcheon Table Tennis Club			2020-06-02	2020-06-09			released
1000001027			Korea	Seoul	Guro-gu	Coupang Logistics Center				2020-06-09			released
1000001028			Korea	Seoul	etc	Yangcheon Table Tennis Club				2020-06-09			isolated
1000001029			Korea	Seoul	Gwanak-gu	Richway				2020-06-10			released
1000001030			Korea	Seoul	Gwangjin-gu	Richway				2020-06-10			released
1000001031			Korea	Seoul	Seongbuk-gu	Richway				2020-06-10			released
1000001032			Korea	Seoul	Yangcheon-gu	Yangcheon Table Tennis Club				2020-06-10			released
1000001033			Korea	Seoul	Yangcheon-gu	Richway				2020-06-10			isolated
1000001034			Korea	Seoul	Geumcheon-gu	Richway				2020-06-10			released
1000001035			Korea	Seoul	Geumcheon-gu	Richway				2020-06-10			released
1000001036			Korea	Seoul	Songpa-gu	Coupang Logistics Center				2020-06-10			released
1000001037			Korea	Seoul	Dongjak-gu	Richway				2020-06-10			released
1000001038			Korea	Seoul	Seocho-gu	Richway				2020-06-10			released
1000001039			Korea	Seoul	Nowon-gu	overseas inflow				2020-06-10			released
1000001040			Korea	Seoul	Dobong-gu	Day Care Center				2020-06-10			isolated
1000001041			Korea	Seoul	Yangcheon-gu	Richway				2020-06-10			isolated
1000001042			Korea	Seoul	Geumcheon-gu	Richway				2020-06-10			isolated
1000001043			Korea	Seoul	Geumcheon-gu	Richway				2020-06-10			isolated
1000001044			Korea	Seoul	Eunpyeong-gu	Richway				2020-06-10			released
1000001045			Korea	Seoul	Guro-gu					2020-06-10			released
1000001046			Korea	Seoul	Guro-gu					2020-06-10			isolated
1000001047			Korea	Seoul	etc					2020-06-10			released
1000001048			Korea	Seoul	Nowon-gu	Richway				2020-06-11			isolated
1000001049			Korea	Seoul	Jungnang-gu	Richway				2020-06-11			isolated
1000001050			Korea	Seoul	Jungnang-gu	Richway				2020-06-11			isolated
1000001051			Korea	Seoul	Gwanak-gu	Richway				2020-06-11			isolated
1000001052			Korea	Seoul	Gwanak-gu	Richway				2020-06-11			released
1000001053			Korea	Seoul	Gwanak-gu	Richway				2020-06-11			isolated
1000001054			Korea	Seoul	Gangseo-gu	Coupang Logistics Center				2020-06-11			isolated
1000001055			Korea	Seoul	Gangseo-gu					2020-06-11			isolated
1000001056			Korea	Seoul	Yeongdeungpo-gu	Richway				2020-06-11			isolated
1000001057			Korea	Seoul	Guro-gu					2020-06-11			released
1000001058			Korea	Seoul	Yeongdeungpo-gu	Richway				2020-06-11			isolated
1000001059			Korea	Seoul	Yangcheon-gu	Richway				2020-06-11			isolated
1000001060			Korea	Seoul	Geumcheon-gu	Richway				2020-06-11			released
1000001061			Korea	Seoul	Geumcheon-gu	Yangcheon Table Tennis Club				2020-06-11			isolated
1000001062			Korea	Seoul	Dobong-gu	Day Care Center				2020-06-11			deceased
1000001063			Korea	Seoul	Gwanak-gu	Richway				2020-06-11			isolated
1000001064			Korea	Seoul	Gwanak-gu	Richway				2020-06-11			isolated
1000001065			Korea	Seoul	Gangseo-gu	Richway				2020-06-11			released
1000001066			Korea	Seoul	Yeongdeungpo-gu					2020-06-11			isolated
1000001067			Korea	Seoul	Eunpyeong-gu	KB Life Insurance				2020-06-11			released
1000001068			Korea	Seoul	Seocho-gu	Richway				2020-06-11			released
1000001069			Korea	Seoul	Yeongdeungpo-gu	Richway				2020-06-11			isolated
1000001070			Korea	Seoul	Geumcheon-gu	Richway				2020-06-11			isolated
1000001071			Korea	Seoul	Gangdong-gu	overseas inflow				2020-06-11			isolated
1000001072			Korea	Seoul	Yeongdeungpo-gu	Richway				2020-06-11			isolated
1000001073			Korea	Seoul	Nowon-gu	Richway				2020-06-12			isolated
1000001074			Korea	Seoul	Gangbuk-gu	Day Care Center				2020-06-12			isolated
1000001075			Korea	Seoul	Seongbuk-gu					2020-06-12			released
1000001076			Korea	Seoul	Jungnang-gu	Richway				2020-06-12			released
1000001077			Korea	Seoul	Gangseo-gu	Yangcheon Table Tennis Club				2020-06-12			isolated
1000001078			Korea	Seoul	Yangcheon-gu	SMR Newly Planted Churches Group				2020-06-12			isolated
1000001079			Korea	Seoul	Geumcheon-gu	Richway				2020-06-12			isolated
1000001080			Korea	Seoul	Dobong-gu	Day Care Center				2020-06-12			isolated
1000001081			Korea	Seoul	Dobong-gu	Day Care Center				2020-06-12			isolated
1000001082			Korea	Seoul	Dobong-gu	Day Care Center				2020-06-12			isolated
1000001083			Korea	Seoul	Dobong-gu	Day Care Center				2020-06-12			isolated
1000001084			Korea	Seoul	Dobong-gu	Day Care Center				2020-06-12			isolated
1000001085			Korea	Seoul	Dobong-gu	Day Care Center				2020-06-12			isolated
1000001086			Korea	Seoul	Dobong-gu	Day Care Center				2020-06-12			isolated
1000001087			Korea	Seoul	Dobong-gu	Day Care Center				2020-06-12			isolated
1000001088			Korea	Seoul	Dobong-gu	Day Care Center				2020-06-12			isolated
1000001089			Korea	Seoul	Dobong-gu	Day Care Center				2020-06-12			isolated
1000001090			Korea	Seoul	Dobong-gu	Day Care Center				2020-06-12			isolated
1000001091			Korea	Seoul	Dobong-gu	Day Care Center				2020-06-12			isolated
1000001092			Korea	Seoul	Gangbuk-gu	Day Care Center				2020-06-12			isolated
1000001093			Korea	Seoul	Gwanak-gu	Richway				2020-06-12			isolated
1000001094			Korea	Seoul	Jongno-gu	Korea Campus Crusade of Christ				2020-06-12			released
1000001095			Korea	Seoul	Yangcheon-gu					2020-06-12			released
1000001096			Korea	Seoul	Jungnang-gu					2020-06-12			isolated
1000001097			Korea	Seoul	Jungnang-gu					2020-06-12			isolated
1000001098			Korea	Seoul	Yongsan-gu	Richway				2020-06-12			released
1000001099			Korea	Seoul	Gangseo-gu					2020-06-12			released
1000001100			Korea	Seoul	Gangdong-gu					2020-06-12			released
1000001101			Korea	Seoul	Yeongdeungpo-gu	Richway				2020-06-12			released
1000001102			Korea	Seoul	Guro-gu					2020-06-12			isolated
1000001103			Korea	Seoul	Gangbuk-gu	Richway				2020-06-13			released
1000001104			Korea	Seoul	Jongno-gu					2020-06-13			isolated
1000001105			Korea	Seoul	Gangseo-gu	Korea Campus Crusade of Christ				2020-06-13			released
1000001106			Korea	Seoul	Gangseo-gu	Yangcheon Table Tennis Club				2020-06-13			isolated
1000001107			Korea	Seoul	Yeongdeungpo-gu	Yeonana News Class				2020-06-13			isolated
1000001108			Korea	Seoul	Geumcheon-gu	Richway				2020-06-13			isolated
1000001109			Korea	Seoul	Jungnang-gu	Richway				2020-06-13			released
1000001110			Korea	Seoul	Gwanak-gu	Richway				2020-06-13			released
1000001111			Korea	Seoul	Gwanak-gu					2020-06-13			isolated
1000001112			Korea	Seoul	Seocho-gu	Richway				2020-06-13			isolated
1000001113			Korea	Seoul	Yeongdeungpo-gu					2020-06-13			released
1000001114			Korea	Seoul	Eunpyeong-gu	Yangcheon Table Tennis Club				2020-06-13			isolated
1000001115			Korea	Seoul	Dobong-gu	Day Care Center				2020-06-14			isolated
1000001116			Korea	Seoul	Eunpyeong-gu	overseas inflow				2020-06-14			isolated
1000001117			Korea	Seoul	Yongsan-gu	Richway				2020-06-14			isolated
1000001118			Korea	Seoul	etc					2020-06-14			deceased
1000001119			Korea	Seoul	Guro-gu					2020-06-14			released
1000001120			Korea	Seoul	Seocho-gu					2020-06-14			released
1000001121			Korea	Seoul	Seodaemun-gu	overseas inflow				2020-06-14			isolated
1000001122			Korea	Seoul	Dobong-gu	Day Care Center				2020-06-15			isolated
1000001123			Korea	Seoul	Yongsan-gu	Richway				2020-06-15			isolated
1000001124			Korea	Seoul	Yongsan-gu	Richway				2020-06-15			isolated
1000001125			Korea	Seoul	Dongjak-gu	Richway				2020-06-15			isolated
1000001126			Korea	Seoul	Seodaemun-gu	SMR Newly Planted Churches Group				2020-06-15			released
1000001127			Korea	Seoul	Geumcheon-gu	Richway				2020-06-15			isolated
1000001128			Korea	Seoul	Guro-gu	SMR Newly Planted Churches Group				2020-06-15			isolated
1000001129			Korea	Seoul	Eunpyeong-gu					2020-06-15			isolated
1000001130			Korea	Seoul	Guro-gu	SMR Newly Planted Churches Group				2020-06-15			isolated
1000001131			Korea	Seoul	Guro-gu	SMR Newly Planted Churches Group				2020-06-15			isolated
1000001132			Korea	Seoul	Guro-gu	SMR Newly Planted Churches Group				2020-06-15			isolated
1000001133			Korea	Seoul	Eunpyeong-gu					2020-06-16			released
1000001134			Korea	Seoul	Eunpyeong-gu					2020-06-16			released
1000001135			Korea	Seoul	Dobong-gu	Day Care Center				2020-06-16			isolated
1000001136			Korea	Seoul	Dobong-gu	Day Care Center				2020-06-16			isolated
1000001137			Korea	Seoul	Jungnang-gu	Yangcheon Table Tennis Club				2020-06-16			isolated
1000001138			Korea	Seoul	Seocho-gu	Richway				2020-06-16			released
1000001139			Korea	Seoul	Gwanak-gu	overseas inflow				2020-06-16			isolated
1000001140			Korea	Seoul	Eunpyeong-gu	Yangcheon Table Tennis Club				2020-06-16			isolated
1000001141			Korea	Seoul	Dongjak-gu	Richway				2020-06-16			isolated
1000001142			Korea	Seoul	Gangnam-gu	Richway				2020-06-16			isolated
1000001143			Korea	Seoul	Mapo-gu	etc				2020-06-16			released
1000001144			Korea	Seoul	Dongjak-gu	contact with patient				2020-06-16			released
1000001145			Korea	Seoul	Songpa-gu	overseas inflow				2020-06-16			isolated
1000001146			Korea	Seoul	Gwanak-gu	Geumcheon-gu rice milling machine manufacture				2020-06-16			isolated
1000001147			Korea	Seoul	Dobong-gu	Day Care Center				2020-06-17			isolated
1000001148			Korea	Seoul	Dobong-gu	Day Care Center				2020-06-17			isolated
1000001149			Korea	Seoul	Dobong-gu	Day Care Center				2020-06-17			isolated
1000001150			Korea	Seoul	Dobong-gu	Day Care Center				2020-06-17			isolated
1000001151			Korea	Seoul	Dobong-gu	Day Care Center				2020-06-17			isolated
1000001152			Korea	Seoul	Gwanak-gu	overseas inflow				2020-06-17			isolated
1000001153			Korea	Seoul	Dobong-gu	Day Care Center				2020-06-17			isolated
1000001154			Korea	Seoul	Dobong-gu	Day Care Center				2020-06-17			isolated
1000001155			Korea	Seoul	Dobong-gu	Day Care Center				2020-06-17			isolated
1000001156			Korea	Seoul	Dobong-gu	Day Care Center				2020-06-17			isolated
1000001157			Korea	Seoul	Dobong-gu	Day Care Center				2020-06-17			isolated
1000001158			Korea	Seoul	Yeongdeungpo-gu	Richway				2020-06-17			isolated
1000001159			Korea	Seoul	Yeongdeungpo-gu	SMR Newly Planted Churches Group				2020-06-17			released
1000001160			Korea	Seoul	Gangseo-gu	SMR Newly Planted Churches Group				2020-06-17			isolated
1000001161			Korea	Seoul	Gangnam-gu	Richway				2020-06-17			isolated
1000001162			Korea	Seoul	Dobong-gu	Day Care Center				2020-06-17			isolated
1000001163			Korea	Seoul	Yeongdeungpo-gu					2020-06-17			isolated
1000001164			Korea	Seoul	Gangseo-gu	Daezayeon Korea				2020-06-17			isolated
1000001165			Korea	Seoul	Seocho-gu	contact with patient				2020-06-17			isolated
1000001166			Korea	Seoul	etc					2020-06-17			isolated
1000001167			Korea	Seoul	Gwanak-gu	Geumcheon-gu rice milling machine manufacture				2020-06-17			isolated
1000001168			Korea	Seoul	Eunpyeong-gu	Yangcheon Table Tennis Club				2020-06-17			isolated
1000001169			Korea	Seoul	Eunpyeong-gu					2020-06-17			isolated
1000001170			Korea	Seoul	Guro-gu	SMR Newly Planted Churches Group				2020-06-17			isolated
1000001171			Korea	Seoul	Seodaemun-gu	overseas inflow				2020-06-18			isolated
1000001172			Korea	Seoul	Dobong-gu	Day Care Center				2020-06-18			isolated
1000001173			Korea	Seoul	Dobong-gu	Day Care Center				2020-06-18			isolated
1000001174			Korea	Seoul	Mapo-gu	contact with patient				2020-06-18			isolated
1000001175			Korea	Seoul	Gangseo-gu	Geumcheon-gu rice milling machine manufacture				2020-06-18			isolated
1000001176			Korea	Seoul	Yangcheon-gu	Daezayeon Korea				2020-06-18			isolated
1000001177			Korea	Seoul	Gwanak-gu	Richway				2020-06-18			released
1000001178			Korea	Seoul	Jung-gu	Richway				2020-06-18			isolated
1000001179			Korea	Seoul	Jungnang-gu	Day Care Center				2020-06-18			isolated
1000001180			Korea	Seoul	Yangcheon-gu					2020-06-18			isolated
1000001181			Korea	Seoul	Yeongdeungpo-gu	Richway				2020-06-18			isolated
1000001182			Korea	Seoul	Seocho-gu	Richway				2020-06-18			released
1000001183			Korea	Seoul	Gangseo-gu					2020-06-18			isolated
1000001184			Korea	Seoul	Eunpyeong-gu	Richway				2020-06-18			isolated
1000001185			Korea	Seoul	etc					2020-06-18			isolated
1000001186			Korea	Seoul	Gangbuk-gu					2020-06-18			isolated
1000001187			Korea	Seoul	Gwangjin-gu	Richway				2020-06-18			isolated
1000001188			Korea	Seoul	Seongbuk-gu					2020-06-18			isolated
1000001189			Korea	Seoul	Dobong-gu	Day Care Center				2020-06-19			isolated
1000001190			Korea	Seoul	Dobong-gu	Day Care Center				2020-06-19			isolated
1000001191			Korea	Seoul	Gangseo-gu	Geumcheon-gu rice milling machine manufacture				2020-06-19			isolated
1000001192			Korea	Seoul	Seodaemun-gu	Orange Life				2020-06-19			isolated
1000001193			Korea	Seoul	Dongjak-gu	Daejeon door-to-door sales				2020-06-19			isolated
1000001194			Korea	Seoul	Yangcheon-gu	Yangcheon Table Tennis Club				2020-06-19			isolated
1000001195			Korea	Seoul	Eunpyeong-gu	contact with patient				2020-06-19			isolated
1000001196			Korea	Seoul	Mapo-gu					2020-06-19			isolated
1000001197			Korea	Seoul	Dongdaemun-gu	overseas inflow				2020-06-19			isolated
1000001198	male	80s	Korea	Seoul	Yeongdeungpo-gu	Seoul City Hall Station safety worker			2020-06-18	2020-06-19			isolated
1000001199			Korea	Seoul	etc	Richway				2020-06-19			isolated
1000001200			Korea	Seoul	etc	Richway				2020-06-19			isolated
1000001201			Korea	Seoul	Seocho-gu	Richway				2020-06-19			isolated
1000001202			Korea	Seoul	Jungnang-gu					2020-06-19			isolated
1000001203			Korea	Seoul	Yangcheon-gu	Yangcheon Table Tennis Club				2020-06-19			isolated
1000001204			Korea	Seoul	Yeongdeungpo-gu	contact with patient				2020-06-19			isolated
1000001205			Korea	Seoul	Dobong-gu	Day Care Center				2020-06-20			isolated
1000001206			Korea	Seoul	Dobong-gu	Day Care Center				2020-06-20			isolated
1000001207			Korea	Seoul	Nowon-gu	Richway				2020-06-20			isolated
1000001208			Korea	Seoul	Nowon-gu	Richway				2020-06-20			isolated
1000001209			Korea	Seoul	Seocho-gu	Uiwang Logistics Center				2020-06-20			isolated
1000001210			Korea	Seoul	Seongdong-gu	Geumcheon-gu rice milling machine manufacture				2020-06-20			isolated
1000001211			Korea	Seoul	Seongdong-gu	Geumcheon-gu rice milling machine manufacture			2020-06-19	2020-06-20			isolated
1000001212			Korea	Seoul	etc	Richway				2020-06-20			isolated
1000001213			Korea	Seoul	Yeongdeungpo-gu	Uiwang Logistics Center				2020-06-20			isolated
1000001214	female	70s	Korea	Seoul	Dongjak-gu					2020-06-20			isolated
1000001215			Korea	Seoul	Yeongdeungpo-gu	Seoul City Hall Station safety worker	1000001198			2020-06-20			isolated
1000001216			Korea	Seoul	etc	overseas inflow				2020-06-20			released
1000001217			Korea	Seoul	Gwanak-gu					2020-06-20			isolated
1000001218			Korea	Seoul	Gangseo-gu	Daezayeon Korea				2020-06-20			isolated
1000001219			Korea	Seoul	Yeongdeungpo-gu	Seoul City Hall Station safety worker				2020-06-20			isolated
1000001220			Korea	Seoul	Dobong-gu	Day Care Center			2020-06-18	2020-06-21			isolated
1000001221			Korea	Seoul	Gangseo-gu					2020-06-21			isolated
1000001222			Korea	Seoul	Guro-gu	contact with patient				2020-06-21			isolated
1000001223			Korea	Seoul	Songpa-gu					2020-06-21			isolated
1000001224			Korea	Seoul	Seongbuk-gu	overseas inflow				2020-06-21			isolated
1000001225			Korea	Seoul	Guro-gu	Richway				2020-06-21			isolated
1000001226			Korea	Seoul	Guro-gu	Richway				2020-06-21			isolated
1000001227			Korea	Seoul	Guro-gu	Richway				2020-06-21			isolated
1000001228			Korea	Seoul	Gangseo-gu	Richway				2020-06-22			isolated
1000001229			Korea	Seoul	Gangnam-gu	Richway				2020-06-22			isolated
1000001230			Korea	Seoul	Gangdong-gu	contact with patient				2020-06-22			isolated
1000001231			Korea	Seoul	Dobong-gu	Day Care Center				2020-06-23			isolated
1000001232			Korea	Seoul	Jungnang-gu	Richway				2020-06-23			isolated
1000001233			Korea	Seoul	Gangdong-gu					2020-06-22			isolated
1000001234			Korea	Seoul	Gwanak-gu					2020-06-23			isolated
1000001235			Korea	Seoul	Guro-gu					2020-06-23			isolated
1000001236			Korea	Seoul	Yeongdeungpo-gu	overseas inflow			2020-06-11	2020-06-23			isolated
1000001237			Korea	Seoul	Gwanak-gu					2020-06-23			isolated
1000001238			Korea	Seoul	Dobong-gu	Day Care Center				2020-06-23			isolated
1000001239			Korea	Seoul	Dobong-gu	Day Care Center				2020-06-23			isolated
1000001240			Korea	Seoul	Gwanak-gu	contact with patient				2020-06-23			isolated
1000001241			Korea	Seoul	Gwanak-gu	contact with patient				2020-06-23			isolated
1000001242			Korea	Seoul	Dobong-gu	Day Care Center				2020-06-24			isolated
1000001243			Korea	Seoul	Geumcheon-gu					2020-06-24			isolated
1000001244			Korea	Seoul	etc					2020-06-24			isolated
1000001245			Korea	Seoul	Gangnam-gu	contact with patient				2020-06-24			isolated
1000001246			Korea	Seoul	Guro-gu	contact with patient			2020-06-19	2020-06-24			isolated
1000001247			India	Seoul	Jongno-gu	overseas inflow				2020-06-24			isolated
1000001248			Korea	Seoul	Gwanak-gu	contact with patient	1600000055			2020-06-24			isolated
1000001249			Korea	Seoul	etc				2020-06-17	2020-06-24			isolated
1000001250			Korea	Seoul	Gwanak-gu	Wangsung Church				2020-06-24			isolated
1000001251			Korea	Seoul	Jungnang-gu	overseas inflow				2020-06-25			isolated
1000001252			Korea	Seoul	Gwanak-gu	contact with patient				2020-06-25			isolated
1000001253			Korea	Seoul	Gwanak-gu	contact with patient				2020-06-25			isolated
1000001254			Korea	Seoul	Gwanak-gu	contact with patient				2020-06-25			isolated
1000001255			Korea	Seoul	Nowon-gu	contact with patient			2020-06-17	2020-06-25			isolated
1000001256			Korea	Seoul	Gangseo-gu	contact with patient				2020-06-25			isolated
1000001257			Korea	Seoul	Gwanak-gu	Richway				2020-06-25			isolated
1000001258			Korea	Seoul	Guro-gu	contact with patient	1000001214		2020-06-24	2020-06-25			isolated
1000001259			Korea	Seoul	Gwanak-gu	Wangsung Church				2020-06-25			isolated
1000001260			Korea	Seoul	Gwanak-gu	contact with patient				2020-06-25			isolated
1000001261			Korea	Seoul	Gwanak-gu	Wangsung Church				2020-06-25			isolated
1000001262			Korea	Seoul	Dongjak-gu	Wangsung Church				2020-06-25			isolated
1000001263			Korea	Seoul	Gwanak-gu					2020-06-25			isolated
1000001264			Korea	Seoul	etc	Wangsung Church				2020-06-25			isolated
1000001265			Korea	Seoul	Gwanak-gu	contact with patient				2020-06-25			isolated
1000001266			Korea	Seoul	Gwanak-gu	Wangsung Church				2020-06-25			isolated
1000001267			Korea	Seoul	Gwanak-gu	Wangsung Church				2020-06-25			isolated
1000001268			Korea	Seoul	Seocho-gu	Wangsung Church				2020-06-26			isolated
1000001269			Korea	Seoul	Gwanak-gu	Wangsung Church				2020-06-26			isolated
1000001270			Korea	Seoul	Jungnang-gu	Gangnam Yeoksam-dong gathering				2020-06-26			isolated
1000001271			Korea	Seoul	Dongjak-gu	Wangsung Church				2020-06-26			isolated
1000001272			Korea	Seoul	Nowon-gu	Wangsung Church			2020-06-22	2020-06-26			isolated
1000001273			Korea	Seoul	Gwangjin-gu	Gangnam Yeoksam-dong gathering				2020-06-26			isolated
1000001274			Korea	Seoul	Dongdaemun-gu	Gangnam Yeoksam-dong gathering				2020-06-26			isolated
1000001275			Korea	Seoul	Dongjak-gu	contact with patient				2020-06-26			isolated
1000001276			Korea	Seoul	Gwanak-gu	Wangsung Church				2020-06-26			isolated
1000001277			Korea	Seoul	Gwanak-gu	Wangsung Church				2020-06-26			isolated
1000001278			Korea	Seoul	Gwanak-gu	Wangsung Church				2020-06-26			isolated
1000001279			Korea	Seoul	Gwanak-gu	contact with patient				2020-06-26			isolated
1000001280			Korea	Seoul	Eunpyeong-gu	overseas inflow				2020-06-26			isolated
1000001281			Korea	Seoul	Guro-gu	contact with patient			2020-06-21	2020-06-26			isolated
1000001282			Korea	Seoul	Jung-gu	overseas inflow				2020-06-26			isolated
1000001283			Korea	Seoul	Gwanak-gu	Wangsung Church				2020-06-26			isolated
1000001284			Korea	Seoul	Gwanak-gu	Wangsung Church				2020-06-26			isolated
1000001285			Korea	Seoul	Dongdaemun-gu	Gangnam Yeoksam-dong gathering				2020-06-27			isolated
1000001286			Korea	Seoul	Yongsan-gu				2020-06-25	2020-06-27			isolated
1000001287			Korea	Seoul	Gwanak-gu	Wangsung Church				2020-06-27			isolated
1000001288			Korea	Seoul	Gangnam-gu	Gangnam Yeoksam-dong gathering		0		2020-06-27			isolated
1000001289			Korea	Seoul	Yeongdeungpo-gu	Wangsung Church				2020-06-27			isolated
1000001290	female	70s	Korea	Seoul	Mapo-gu	Richway				2020-06-27			isolated
1000001291			Korea	Seoul	Guro-gu	contact with patient			2020-06-26	2020-06-27			isolated
1000001292			Korea	Seoul	Gwanak-gu	Wangsung Church				2020-06-27			isolated
1000001293			Korea	Seoul	Yangcheon-gu	overseas inflow				2020-06-27			isolated
1000001294			Korea	Seoul	Gwanak-gu	Wangsung Church				2020-06-27			isolated
1000001295			Korea	Seoul	Gwanak-gu	Wangsung Church				2020-06-27			isolated
1000001296			Korea	Seoul	Gwanak-gu					2020-06-27			isolated
1000001297			Korea	Seoul	Yeongdeungpo-gu					2020-06-27			isolated
1000001298			Korea	Seoul	Songpa-gu	Gangnam Yeoksam-dong gathering				2020-06-27			isolated
1000001299			Korea	Seoul	Yongsan-gu	contact with patient				2020-06-28			isolated
1000001300			Korea	Seoul	Nowon-gu	Wangsung Church			2020-06-27	2020-06-28			isolated
1000001301			Korea	Seoul	Guro-gu	Wangsung Church				2020-06-28			isolated
1000001302			Korea	Seoul	Songpa-gu	Wangsung Church				2020-06-28			isolated
1000001303			Korea	Seoul	Seocho-gu	overseas inflow				2020-06-28			isolated
1000001304			Korea	Seoul	Gwanak-gu	contact with patient				2020-06-28			isolated
1000001305			Korea	Seoul	etc					2020-06-28			isolated
1000001306			Korea	Seoul	Nowon-gu	overseas inflow				2020-06-29			isolated
1000001307			Korea	Seoul	Mapo-gu	Richway	1000001290			2020-06-29			isolated
1000001308			Korea	Seoul	Mapo-gu	Richway	1000001290			2020-06-29			isolated
1000001309			Korea	Seoul	Mapo-gu	Richway	1000001290			2020-06-29			isolated
1000001310			Korea	Seoul	Geumcheon-gu	contact with patient				2020-06-29			isolated
1000001311			Korea	Seoul	etc					2020-06-29			isolated
1000001312			Korea	Seoul	Eunpyeong-gu				2020-06-24	2020-06-29			isolated
1100000001	male	10s	Korea	Busan	Dongnae-gu	Onchun Church		1091		2020-02-21			released
1100000002	female	50s	Korea	Busan	Haeundae-gu	contact with patient		131		2020-02-21			released
1100000003	female	20s	Korea	Busan	Haeundae-gu	etc		16	2020-02-21	2020-02-22			isolated
1100000004	female	20s	Korea	Busan	Haeundae-gu	Shincheonji Church		8		2020-02-22			released
1100000005	female	20s	Korea	Busan	Haeundae-gu	contact with patient		14		2020-02-22			released
1100000006	female	80s	Korea	Busan	Yeonje-gu	contact with patient		0		2020-02-22			isolated
1100000007	male	20s	China	Busan		Shincheonji Church		485		2020-02-22			released
1100000008	male	20s	Korea	Busan	Dongnae-gu	Onchun Church		27		2020-02-22			released
1100000009	male	20s	Korea	Busan	Dongnae-gu	Onchun Church		4		2020-02-22			released
1100000010	male	40s	Korea	Busan	Dongnae-gu	Onchun Church		19		2020-02-22			released
1100000011	female	20s	Korea	Busan	Buk-gu	Onchun Church		23		2020-02-22			released
1100000012	female	50s	Korea	Busan	Nam-gu	Shincheonji Church		296		2020-02-22			released
1100000013	male	20s	Korea	Busan	Seo-gu	etc		15		2020-02-22			released
1100000014	male	30s	Korea	Busan	Dongnae-gu	Onchun Church		27		2020-02-22			released
1100000015	male	10s	Korea	Busan	Dongnae-gu	Onchun Church		34		2020-02-22			released
1100000016	male	30s	Korea	Busan	Geumjeong-gu	Onchun Church		19		2020-02-22			released
1100000017	male	40s	Korea	Busan	Nam-gu	Cheongdo Daenam Hospital		1	2020-02-22	2020-02-23			released
1100000018	male	20s	Korea	Busan	Saha-gu	etc	1100000013	37		2020-02-23			released
1100000019	female	30s	Korea	Busan	Seo-gu	Onchun Church	1100000016	16		2020-02-23			released
1100000020	female	50s	Korea	Busan	Seo-gu	contact with patient	1100000013	22	2020-02-20	2020-02-23			released
1100000021	female	10s	Korea	Busan	Gangseo-gu	Onchun Church		9		2020-02-23			released
1100000022	female	20s	Korea	Busan	Gangseo-gu	Onchun Church		19	2020-02-19	2020-02-23			released
1100000023	male	20s	Korea	Busan	Saha-gu	Onchun Church		1		2020-02-23			released
1100000024	female	20s	Korea	Busan	Saha-gu	Shincheonji Church		2	2020-02-22	2020-02-23			released
1100000025	female	40s	Korea	Busan	Haeundae-gu	contact with patient	1100000002	9	2020-02-23	2020-02-23			released
1100000026	male	20s	Korea	Busan	Haeundae-gu	Onchun Church		7		2020-02-23			released
1100000027	female	20s	Korea	Busan	Suyeong-gu	etc		10		2020-02-23			released
1100000028	female	60s	Korea	Busan	Suyeong-gu	contact with patient	1100000028	8	2020-02-22	2020-02-23			released
1100000029	male	20s	Korea	Busan	Dongnae-gu	etc		28		2020-02-23			released
1100000030	male	20s	Korea	Busan	Geumjeong-gu	Onchun Church		21	2020-02-22	2020-02-23			released
1100000031	female	20s	Korea	Busan	Dongnae-gu	Onchun Church		3		2020-02-23			released
1100000032	female	20s	Korea	Busan	Dongnae-gu	Onchun Church		5		2020-02-23			released
1100000033	female	20s	Korea	Busan	Dongnae-gu	Onchun Church		0		2020-02-23			released
1100000034	male	20s	Korea	Busan	Dongnae-gu	Onchun Church		25	2020-02-22	2020-02-23			released
1100000035	female	20s	Korea	Busan	Dongnae-gu	Onchun Church		3		2020-02-23			released
1100000036	female	20s	Korea	Busan	Dongnae-gu	Onchun Church		18		2020-02-23			released
1100000037	male	20s	Korea	Busan	Geumjeong-gu	Onchun Church		19		2020-02-23			released
1100000038	female	50s	Korea	Busan	Dongnae-gu	Onchun Church		0		2020-02-23			released
1100000039	male	20s	Korea	Busan	Haeundae-gu	contact with patient	1100000011	159	2020-02-19	2020-02-24			released
1100000040	male	70s	Korea	Busan	Saha-gu	contact with patient		9	2020-02-16	2020-02-24			released
1100000041	male	20s	Korea	Busan	Dongnae-gu	Onchun Church		3	2020-02-23	2020-02-24			released
1100000042	male	10s	Korea	Busan	Dongnae-gu	contact with patient	1100000029	2	2020-02-24	2020-02-24			released
1100000043	female	50s	Korea	Busan	Dongnae-gu	contact with patient	1100000029	7	2020-02-21	2020-02-24			released
1100000044	female	40s	Korea	Busan	Dongnae-gu	Onchun Church	1100000015	0		2020-02-24			released
1100000045	female	60s	Korea	Busan	Dongnae-gu	contact with patient		0		2020-02-25			released
1100000046	male	70s	Korea	Busan	Dongnae-gu	contact with patient		27		2020-02-25			released
1100000047	male	40s	Korea	Busan	Dongnae-gu	etc		10		2020-02-25			released
1100000048	male	70s	Korea	Busan	Dongnae-gu	Onchun Church		1		2020-02-25			released
1100000049	female	30s	Korea	Busan	Geumjeong-gu	Onchun Church		2	2020-02-23	2020-02-25			released
1100000050	female	30s	Korea	Busan	Buk-gu	etc		11	2020-02-19	2020-02-25			released
1100000051	female	60s	Korea	Busan	Yeonje-gu	contact with patient		0		2020-02-25			released
1100000052	male	70s	Korea	Busan	Saha-gu	contact with patient	1100000040	4	2020-02-21	2020-02-25			released
1100000053	female	20s	Korea	Busan	Sasang-gu	etc		30	2020-02-19	2020-02-25			released
1100000054	male	20s	Korea	Busan	Busanjin-gu	contact with patient	1100000036	41	2020-02-23	2020-02-25			released
1100000055	female	50s	Korea	Busan	Haeundae-gu	Onchun Church		2		2020-02-25			released
1100000056	female	50s	Korea	Busan	Busanjin-gu	contact with patient	1100000039	27	2020-02-23	2020-02-26			released
1100000057	male	20s	Korea	Busan	Haeundae-gu	Onchun Church		19		2020-02-26			released
1100000058	female	50s	Korea	Busan	Suyeong-gu	contact with patient	1100000059	11	2020-02-22	2020-02-26			released
1100000059	female	20s	Korea	Busan	Suyeong-gu	etc		71	2020-02-21	2020-02-26			released
1100000060	female	60s	Korea	Busan	Haeundae-gu	contact with patient	1100000057	2		2020-02-26			released
1100000061	female	40s	Korea	Busan	Haeundae-gu	Suyeong-gu Kindergarten		10	2020-02-22	2020-02-27			released
1100000062	male	10s	Korea	Busan	Dongnae-gu	contact with patient		3	2020-02-26	2020-02-27			released
1100000063	female	30s	Korea	Busan	Buk-gu	Suyeong-gu Kindergarten		2	2020-02-28	2020-02-27			released
1100000064	female	40s	Korea	Busan	Dongnae-gu	Onchun Church		3	2020-02-26	2020-02-27			released
1100000065	male	20s	Korea	Busan	Suyeong-gu	contact with patient	1100000059	1	2020-02-27	2020-02-27			released
1100000066	female	0s	Korea	Busan	Dongnae-gu	etc		5	2020-02-21	2020-02-27			released
1100000067	female	60s	Korea	Busan	Haeundae-gu	contact with patient	1100000002	2		2020-02-28			released
1100000068	female	20s	Korea	Busan	Haeundae-gu	Onchun Church	1100000001	2		2020-02-28			released
1100000069	female	40s	Korea	Busan	Dongnae-gu	etc	1100000066	0	2020-02-21	2020-02-28			released
1100000070	female	10s	Korea	Busan	Yeonje-gu	contact with patient	1100000054	3		2020-02-28			released
1100000071	male	70s	Korea	Busan	Busanjin-gu	etc		1	2020-02-28	2020-02-28			deceased
1100000072	male	0s	Korea	Busan	Suyeong-gu	Suyeong-gu Kindergarten	1100000059	8		2020-02-29			released
1100000073	male	50s	Korea	Busan	Haeundae-gu	etc		1	2020-02-24	2020-02-29			released
1100000074	male	80s	Korea	Busan	Seo-gu	etc		10		2020-02-29			released
1100000075	male	50s	Korea	Busan	Busanjin-gu	etc		38	2020-02-27	2020-02-29			released
1100000076	female	30s	Korea	Busan	Saha-gu	Shincheonji Church		3	2020-02-23	2020-02-29			released
1100000077	male	70s	Korea	Busan	etc	etc		3		2020-03-01			released
1100000078	female	60s	Korea	Busan	Seo-gu	etc		13	2020-02-22	2020-03-01			released
1100000079	male	0s	Korea	Busan	Saha-gu	contact with patient	1100000076	0		2020-03-01			released
1100000080	male	60s	Korea	Busan	Suyeong-gu	Onchun Church		0	2020-02-28	2020-03-02			released
1100000081	female	30s	Korea	Busan	Seo-gu	contact with patient	1100000078	1	2020-03-01	2020-03-03			released
1100000082	male	10s	Korea	Busan	Dongnae-gu	contact with patient	1100000015	2	2020-02-28	2020-03-03			released
1100000083	male	10s	Korea	Busan	Busanjin-gu	contact with patient	1100000054	3	2020-02-27	2020-03-03			released
1100000084	male	20s	Korea	Busan	Suyeong-gu	Shincheonji Church		5	2020-02-28	2020-03-04			released
1100000085	female	40s	Korea	Busan	Yeonje-gu	contact with patient	1100000054	1	2020-03-02	2020-03-05			released
1100000086	female	50s	Korea	Busan	Sasang-gu	etc		15	2020-02-29	2020-03-06			released
1100000087	female	80s	Korea	Busan	Haeundae-gu	contact with patient	1100000002	5	2020-02-29	2020-03-06			released
1100000088	female	30s	Korea	Busan	Gangseo-gu	etc		14		2020-03-06			released
1100000089	female	70s	Korea	Busan	Dongnae-gu	Onchun Church	1100000048	0	2020-03-04	2020-03-07			released
1100000090	female	50s	Korea	Busan	Dongnae-gu	contact with patient	6100000072	4	2020-02-27	2020-03-10			released
1100000091	male	20s	Korea	Busan	Haeundae-gu	overseas inflow		4	2020-03-09	2020-03-10			released
1100000092	male	50s	Korea	Busan	Busanjin-gu	contact with patient	1100000071	2	2020-03-09	2020-03-11			released
1100000093	male	40s	Korea	Busan	etc	contact with patient		0		2020-03-11			released
1100000094	male	40s	Korea	Busan	etc	contact with patient		24	2020-03-02	2020-03-12			released
1100000095	female	80s	Korea	Busan	etc			24	2020-02-15	2020-03-13			deceased
1100000096	female	40s	Korea	Busan	Haeundae-gu	contact with patient		6	2020-03-12	2020-03-13			released
1100000097	male	70s	Korea	Busan	Busanjin-gu	etc		11	2020-03-09	2020-03-13			deceased
1100000098	male	50s	Korea	Busan	Busanjin-gu	contact with patient	1100000071	0	2020-03-12	2020-03-13			isolated
1100000099	male	60s	Korea	Busan	Busanjin-gu	contact with patient	1100000097	5		2020-03-14			released
1100000100	female	60s	Korea	Busan	Busanjin-gu	contact with patient	1100000097	1	2020-03-06	2020-03-14			released
1100000101	female	70s	Korea	Busan	Busanjin-gu	contact with patient	1100000100	4		2020-03-15			released
1100000102	female	20s	Korea	Busan	Saha-gu	overseas inflow		9	2020-03-13	2020-03-17			released
1100000103	female	20s	Korea	Busan	Busanjin-gu	overseas inflow		4		2020-03-18			released
1100000104	male	20s	Switzerland	Busan	Dongnae-gu	overseas inflow		5	2020-03-17	2020-03-18			released
1100000105	male	20s	Korea	Busan	Buk-gu	overseas inflow		24	2020-03-20	2020-03-22			released
1100000106	female	60s	Korea	Busan	Saha-gu	contact with patient		1		2020-03-22			released
1100000107	male	60s	Korea	Busan	Saha-gu	contact with patient		0	2020-03-21	2020-03-22			released
1100000108	female	30s	Korea	Busan	Buk-gu	overseas inflow		8	2020-03-18	2020-03-24			released
1100000109	male	20s	Korea	Busan	Dongnae-gu	overseas inflow		3	2020-03-21	2020-03-25			isolated
1100000110	male	10s	Korea	Busan	Dongnae-gu	overseas inflow		2	2020-03-23	2020-03-26			isolated
1100000111	male	40s	Korea	Busan	Haeundae-gu	overseas inflow		1	2020-03-26	2020-03-27			released
1100000112	male	20s	Germany	Busan	Geumjeong-gu	overseas inflow		18		2020-03-27			released
1100000113	male	20s	Korea	Busan	Gijang-gun	overseas inflow		1	2020-03-27	2020-03-28			released
1100000114	male	10s	Korea	Busan	Suyeong-gu	overseas inflow		1		2020-03-28			released
1100000115	male	60s	Korea	Busan	Nam-gu	overseas inflow		1		2020-03-29			isolated
1100000116	male	20s	Korea	Busan	Busanjin-gu	overseas inflow		2		2020-03-29			released
1100000117	female	0s	Korea	Busan	Dongnae-gu	overseas inflow		4		2020-03-31			released
1100000118	female	20s	Korea	Busan	Geumjeong-gu	overseas inflow		3	2020-03-28	2020-03-31			released
1100000119	male	20s	Indonesia	Busan	etc	overseas inflow		21		2020-03-31			released
1100000120	male	20s	Korea	Busan	Dong-gu	overseas inflow		2	2020-04-01	2020-04-06			isolated
1100000121	female	10s	Korea	Busan	Haeundae-gu	overseas inflow		3		2020-04-07			released
1100000122	male	30s	Korea	Busan	Haeundae-gu	overseas inflow		0		2020-04-07			isolated
1100000123	male	20s	Korea	Busan	etc	overseas inflow		0		2020-04-09			isolated
1100000124	female	20s	Vietnam	Busan	Nam-gu	overseas inflow		0		2020-04-14			isolated
1100000125	male	0s	Korea	Busan	Dongnae-gu	overseas inflow		2		2020-04-15			isolated
1100000126	male	0s	Korea	Busan	Dongnae-gu	overseas inflow		3		2020-04-15			isolated
1100000127	female	40s	Korea	Busan	Dongnae-gu	overseas inflow		2	2020-04-08	2020-04-15			isolated
1100000128	male	50s	Korea	Busan	Buk-gu	etc		185	2020-04-08	2020-04-18			isolated
1100000129	female	20s	Korea	Busan	etc	etc		131		2020-04-18			isolated
1100000130	female	30s	Korea	Busan	Nam-gu	overseas inflow		2		2020-04-21			isolated
1100000131	female	70s	Korea	Busan	Buk-gu	contact with patient		5		2020-04-21			isolated
1100000132	female	30s	Korea	Busan	Suyeong-gu	overseas inflow		0	2020-04-09	2020-04-22			isolated
1100000133	male	60s	Korea	Busan	Sasang-gu	overseas inflow		0	2020-04-17	2020-04-23			isolated
1100000134	female	30s	Korea	Busan	Suyeong-gu	overseas inflow		1		2020-04-25			isolated
1100000135	male	40s	Foreign	Busan	Sasang-gu	overseas inflow		3		2020-05-01			isolated
1100000136	male	20s	Korea	Busan	etc	overseas inflow		3		2020-05-07			isolated
1100000137	female	60s	Korea	Busan	Gangseo-gu	overseas inflow		4		2020-05-07			isolated
1100000138	male	20s	Korea	Busan	Busanjin-gu	contact with patient		9	2020-05-06	2020-05-08			isolated
1100000139	male	20s	Korea	Busan	Saha-gu	contact with patient		28	2020-05-06	2020-05-11			isolated
1100000140	male	60s	Korea	Busan	Buk-gu	contact with patient		3		2020-05-12			isolated
1100000141	male	0s	Korea	Busan	Nam-gu	contact with patient		0	2020-05-10	2020-05-12			isolated
1100000142	male	50s	Korea	Busan	Geumjeong-gu	overseas inflow				2020-05-27			isolated
1100000143	male	60s	Korea	Busan	Dongnae-gu	overseas inflow		16		2020-05-28			isolated
1100000144	male	10s	Korea	Busan	Dongnae-gu	etc		69	2020-05-27	2020-05-29			isolated
1100000145	female	20s	Korea	Busan	Gangseo-gu	overseas inflow		3		2020-06-15			isolated
1100000146	male	30s	Korea	Busan	Haeundae-gu	overseas inflow		7		2020-06-19			isolated
1100000147	male	30s	Korea	Busan	Nam-gu	overseas inflow		39		2020-06-19			isolated
1100000148	male	50s	Korea	Busan	etc	overseas inflow				2020-06-23			isolated
1100000149	male	30s	Korea	Busan	Sasang-gu	overseas inflow				2020-06-23			isolated
1100000150			Korea	Busan	Haeundae-gu	contact with patient			2020-06-27	2020-06-28			isolated
1100000151			Korea	Busan	Dongnae-gu	overseas inflow				2020-06-29			isolated
1200000031	female	60s	Korea	Daegu		Shincheonji Church		1160		2020-02-18			isolated
1200000033	female	40s	Korea	Daegu	Jung-gu	contact with patient	1200000031			2020-02-18			isolated
1200000034	male	20s	Korea	Daegu	Jung-gu	Shincheonji Church				2020-02-18			isolated
1200000035	female	20s	Korea	Daegu	Nam-gu	Shincheonji Church				2020-02-18			isolated
1200000036	female	40s	Korea	Daegu	Nam-gu	Shincheonji Church				2020-02-18			isolated
1200000038	female	50s	Korea	Daegu	Nam-gu					2020-02-18		2020-02-23	deceased
1200000042	female	20s	Korea	Daegu	Nam-gu	Shincheonji Church				2020-02-19			isolated
1200000043	female	50s	Korea	Daegu	Dalseo-gu	Shincheonji Church				2020-02-19			isolated
1200000044	female	40s	Korea	Daegu	Dalseo-gu	Shincheonji Church				2020-02-19			isolated
1200000045	female	50s	Korea	Daegu	Dalseong-gun					2020-02-19			isolated
1200000046	male	20s	Korea	Daegu	Dalseo-gu					2020-02-19			isolated
1200000047	female	60s	Korea	Daegu		Shincheonji Church	1200000031			2020-02-19			isolated
1200000048	female	70s	Korea	Daegu		Shincheonji Church	1200000031			2020-02-19			isolated
1200000049	male	50s	Korea	Daegu		Shincheonji Church	1200000031			2020-02-19			isolated
1200000050	male	70s	Korea	Daegu		Shincheonji Church	1200000031			2020-02-19	2020-03-02		released
1200000051	female	60s	Korea	Daegu		Shincheonji Church	1200000031			2020-02-19	2020-02-26		released
1200000053	female	30s	Korea	Daegu						2020-02-19			isolated
1200000057	male	30s	Korea	Daegu	Jung-gu					2020-02-19			isolated
1200000058	female	20s	Korea	Daegu	Nam-gu					2020-02-19			isolated
1200000059	female	30s	Korea	Daegu	Nam-gu					2020-02-19			isolated
1200000060	female	50s	Korea	Daegu	Nam-gu					2020-02-19			isolated
1200000061	female	50s	Korea	Daegu	Nam-gu					2020-02-19			isolated
1200000062	male	60s	Korea	Daegu	Seo-gu					2020-02-19			isolated
1200000063	female	50s	Korea	Daegu						2020-02-19	2020-02-28		released
1200000064	female	50s	Korea	Daegu						2020-02-19			isolated
1200000065	female	50s	Korea	Daegu						2020-02-19	2020-02-27		released
1200000068	female	50s	Korea	Daegu						2020-02-20			isolated
1200000069	male	20s	Korea	Daegu						2020-02-20			isolated
1200000070	female	40s	Korea	Daegu						2020-02-20			isolated
1200000071	female	50s	Korea	Daegu						2020-02-20			isolated
1200000072	female	30s	Korea	Daegu						2020-02-20			isolated
1200000074	male	40s	Korea	Daegu						2020-02-20			isolated
1200000076	male	30s	Korea	Daegu						2020-02-20			isolated
1200000077	female	50s	Korea	Daegu						2020-02-20			isolated
1200000078	male	50s	Korea	Daegu						2020-02-20			isolated
1200000080	female	30s	Korea	Daegu						2020-02-20			isolated
1200000081	female	60s	Korea	Daegu						2020-02-20			isolated
1200000082	male	60s	Korea	Daegu						2020-02-20			isolated
1200000084	male	60s	Korea	Daegu	Dalseo-gu					2020-02-20			isolated
1200000086	male	30s	Korea	Daegu	Suseong-gu					2020-02-20			isolated
1200000087	female	20s	Korea	Daegu	Seo-gu					2020-02-20			isolated
1200000088	female	40s	Korea	Daegu	Dong-gu					2020-02-20			isolated
1200000089	female	20s	Korea	Daegu	Suseong-gu					2020-02-20			isolated
1200000090	female	40s	Korea	Daegu						2020-02-20			isolated
1200000114	male	70s	Korea	Daegu		Shincheonji Church				2020-02-21		2020-02-26	deceased
1200000620	male	70s	Korea	Daegu						2020-02-24		2020-03-02	deceased
1200000901	female	80s	Korea	Daegu						2020-02-25		2020-03-04	deceased
1200001064	female	70s	Korea	Daegu						2020-02-26		2020-03-01	deceased
1200001288	male	60s	Korea	Daegu						2020-02-27		2020-03-02	deceased
1200001443	male	70s	Korea	Daegu						2020-02-27		2020-02-27	deceased
1200001921	male	60s	Korea	Daegu						2020-02-28		2020-03-05	deceased
1200002085	male	70s	Korea	Daegu						2020-02-28		2020-03-04	deceased
1200002289	male	60s	Korea	Daegu						2020-02-28		2020-03-05	deceased
1200002614	female	70s	Korea	Daegu						2020-02-29		2020-03-01	deceased
1200002769	female	80s	Korea	Daegu						2020-02-29		2020-03-02	deceased
1200002936	male	80s	Korea	Daegu						2020-02-29		2020-03-06	deceased
1200003550	female	60s	Korea	Daegu						2020-03-01		2020-03-09	deceased
1200003578	male	90s	Korea	Daegu						2020-03-01		2020-03-07	deceased
1200003896	male	80s	Korea	Daegu						2020-03-01		2020-03-03	deceased
1200003914	male	80s	Korea	Daegu						2020-03-01		2020-03-09	deceased
1200004046	female	50s	Korea	Daegu						2020-03-01		2020-03-01	deceased
1200005767	male	80s	Korea	Daegu						2020-03-05		2020-03-05	deceased
1200007196	male	70s	Korea	Daegu						2020-03-08		2020-03-09	deceased
1200012084	male	40s	Korea	Daegu	Buk-gu	overseas inflow				2020-06-13			isolated
1200012077	female	20s	Korea	Daegu	Dalseo-gu					2020-06-13			isolated
1200012045	male	20s	Korea	Daegu	Buk-gu	overseas inflow				2020-06-12			isolated
1200012044	female	50s	Korea	Daegu	Buk-gu	overseas inflow				2020-06-12			isolated
1200012043	male	50s	Korea	Daegu	Buk-gu	overseas inflow				2020-06-12			isolated
1200011999	male	10s	Korea	Daegu	Buk-gu					2020-06-11			isolated
1200011814	female	30s	Korea	Daegu	Dalsung-gun	overseas inflow				2020-06-07			isolated
1200011727	female	20s	Korea	Daegu	Dalseo-gu					2020-06-06			isolated
1200011647	male	10s	Korea	Daegu	Dalseo-gu					2020-06-04			isolated
1200011577	female	50s	Korea	Daegu	Suseong-gu					2020-06-02			isolated
1200011477	female	40s	Korea	Daegu	Dalseo-gu					2020-05-31			isolated
1200011452	male	50s	Foreign	Daegu	Dalseo-gu					2020-05-30			isolated
1200011427	male	20s	Korea	Daegu	Dong-gu					2020-05-29			isolated
1200011414	male	20s	Korea	Daegu	Dalseo-gu					2020-05-29			isolated
1200011341	male	20s	Korea	Daegu	Dalsung-gun					2020-05-28			isolated
1200011316	male	30s	Korea	Daegu	Kyeongsan-si					2020-05-27			isolated
1200011265	male	10s	Korea	Daegu	Suseong-gu					2020-05-26			isolated
1200011254	female	70s	Korea	Daegu	Dalseo-gu					2020-05-26			isolated
1200011253	male	30s	Foreign	Daegu	Dalsung-gun					2020-05-26			isolated
1200011222	male	20s	Korea	Daegu	Dalseo-gu					2020-05-25			isolated
1200012183	male	30s	Korea	Daegu	sankyeock-dong	overseas inflow				2020-06-16			isolated
1200012238	female	20s	Korea	Daegu	Icheon-dong	overseas inflow				2020-06-17			isolated
1200011200	female	10s	Korea	Daegu	Dalsung-gun					2020-05-24			isolated
1200011146	male	10s	Korea	Daegu	Dalseo-gu					2020-05-22			isolated
1200011085	male	20s	Korea	Daegu	Dong-gu					2020-05-19			isolated
1200011062	female	60s	Korea	Daegu	Buk-gu					2020-05-17			isolated
1200011049	female	70s	Korea	Daegu	Seo-gu					2020-05-16			isolated
1200011028	male	60s	Korea	Daegu	Dong-gu					2020-05-15			isolated
1200010998	female	40s	Korea	Daegu	Suseong-gu					2020-05-14			isolated
1200012238	female	20s	Korea	Daegu	Nam-gu	overseas inflow				2020-06-17			isolated
1200010997	female	0s	Korea	Daegu	Dalsung-gun					2020-05-14			isolated
1200010994	female	70s	Korea	Daegu	Dalseo-gu					2020-05-14			isolated
1200010960	female	90s	Korea	Daegu	Dong-gu					2020-05-13			isolated
1200010958	female	70s	Korea	Daegu	Dalseo-gu					2020-05-12			isolated
1200010939	female	20s	Korea	Daegu	Suseong-gu					2020-05-12			isolated
1200010924	female	10s	Korea	Daegu	Buk-gu					2020-05-11			isolated
1200010860	female	50s	Korea	Daegu	Dalseo-gu					2020-05-09			isolated
1200010857	female	70s	Korea	Daegu	Seo-gu					2020-05-09			isolated
1200010819	male	0s	Foreign	Daegu	Dalseo-gu					2020-05-07			isolated
1200010818	female	40s	Korea	Daegu	Dalseo-gu					2020-05-07			isolated
1200012334	female	60s	Korea	Daegu	Dalseo-gu				2020-06-12	2020-06-19			isolated
1200012364	male	70s	Korea	Daegu	Dalseo-gu				2020-06-06	2020-06-19			isolated
1200010817	male	30s	Foreign	Daegu	Dalseo-gu					2020-05-07			isolated
1200010791	female	70s	Korea	Daegu	Dalseo-gu					2020-05-02			isolated
1200010788	male	20s	Korea	Daegu	Suseong-gu					2020-05-02			isolated
1200010786	female	80s	Korea	Daegu	Dalseo-gu					2020-05-02			isolated
1200010761	female	40s	Korea	Daegu	Buk-gu					2020-04-28			isolated
1200010760	female	40s	Korea	Daegu	Nam-gu					2020-04-28			isolated
1200010756	female	40s	Korea	Daegu	Dong-gu					2020-04-28			isolated
1200010751	male	20s	Korea	Daegu	Dong-gu					2020-04-27			isolated
1200012525	male	40s	Korea	Daegu	Suseong-gu	overseas inflow				2020-06-23			isolated
1200012508	male	40s	Korea	Daegu	Dalseo-gu	overseas inflow			2020-06-19	2020-06-22			isolated
1200012481	male	20s	Foreign	Daegu	Yeongcheon-si					2020-06-23			isolated
1200012433	female	60s	Korea	Daegu	Buk-gu	contact with patient	1200012411		2020-06-16	2020-06-21			isolated
1200012411	female	30s	Korea	Daegu	Suseong-gu	contact with patient	1200012334		2020-06-11	2020-06-20			isolated
1200010746	male	40s	Foreign	Daegu	Dalseo-gu					2020-04-27			isolated
1200010737	male	10s	Korea	Daegu	Suseong-gu					2020-04-26			isolated
1200010720	female	0s	Korea	Daegu	Dalseo-gu					2020-04-24			isolated
1200010716	male	40s	Korea	Daegu	Dalseo-gu					2020-04-24			isolated
1200010713	male	60s	Korea	Daegu	Buk-gu					2020-04-24			isolated
1200010708	male	10s	Korea	Daegu	Dong-gu					2020-04-23			isolated
1200010705	male	20s	Korea	Daegu	Suseong-gu					2020-04-23			isolated
1200010704	female	80s	Korea	Daegu	Suseong-gu					2020-04-23			isolated
1200010702	male	50s	Korea	Daegu	Suseong-gu					2020-04-22			isolated
1200010701	male	80s	Korea	Daegu	Seo-gu					2020-04-22			isolated
1200010700	female	40s	Korea	Daegu	Seo-gu					2020-04-22			isolated
1200010699	male	20s	Korea	Daegu	Dalseo-gu					2020-04-22			isolated
1200010689	female	40s	Korea	Daegu	Nam-gu					2020-04-21			isolated
1200010682	female	50s	Korea	Daegu	Dong-gu					2020-04-20			isolated
1200010680	male	70s	Korea	Daegu	Dalsung-gun					2020-04-20			isolated
1200010674	female	30s	Korea	Daegu	Dalseo-gu					2020-04-19			isolated
1200012628	male	70s	Korea	Daegu	Suseong-gu				2020-06-27	2020-06-25			isolated
1200012727	male	0s	Korea	Daegu	Dong-gu				2020-06-26	2020-06-28			isolated
1200012728	male	40s	Korea	Daegu	Seo-gu	contact with patient	1500000105		2020-06-20	2020-06-28			isolated
1300000001	female	40s	Korea	Gwangju		overseas inflow		450	2020-01-27	2020-02-03	2020-02-20		released
1300000002	female	20s	Korea	Gwangju		contact with patient	1300000001	8		2020-02-05	2020-02-20		released
1300000003	male	30s	Korea	Gwangju		etc		65		2020-02-20	2020-03-19		released
1300000004	male	30s	Korea	Gwangju		contact with patient	1300000003	30		2020-02-21	2020-03-18		released
1300000005	male	30s	Korea	Gwangju		etc		156		2020-02-21	2020-03-16		released
1300000006	male	30s	Korea	Gwangju		contact with patient	1300000003	14		2020-02-21	2020-03-16		released
1300000007	male	30s	Korea	Gwangju		contact with patient	1300000003	39		2020-02-22	2020-03-17		released
1300000008	female	30s	Korea	Gwangju		contact with patient	1300000003	47		2020-02-22	2020-03-06		released
1300000009	female	30s	Korea	Gwangju		contact with patient	1300000004	0		2020-02-23	2020-03-19		released
1300000010	female	40s	Korea	Gwangju		contact with patient	1300000011	86		2020-03-02	2020-04-02		released
1300000011	male	20s	Korea	Gwangju		contact with patient	1300000010	86		2020-03-02	2020-03-30		released
1300000012	female	80s	Korea	Gwangju		contact with patient	1300000011	14		2020-03-02	2020-04-15		released
1300000013	male	50s	Korea	Gwangju		etc		30	2020-02-27	2020-03-04	2020-03-29		released
1300000014	male	20s	Korea	Gwangju		contact with patient	1300000003	74		2020-03-07	2020-03-23		released
1300000015	female	20s	Korea	Gwangju		contact with patient	1300000003	12		2020-03-08	2020-03-19		released
1300000016	female	40s	Korea	Gwangju		overseas inflow		23		2020-03-14	2020-04-10		released
1300000017	female	50s	Korea	Gwangju		contact with patient		3	2020-03-10	2020-03-17	2020-03-28		released
1300000018	male	60s	Korea	Gwangju		contact with patient	1300000017	16		2020-03-17	2020-04-10		released
1300000019	male	30s	Korea	Gwangju		overseas inflow		25		2020-03-20			isolated
1300000020	male	20s	Korea	Gwangju		overseas inflow		2	2020-03-25	2020-03-26	2020-04-22		released
1300000021	female	40s	Korea	Gwangju		overseas inflow				2020-03-31	2020-04-13		isolated
1300000022	female	10s	Korea	Gwangju		overseas inflow				2020-03-31	2020-04-11		released
1300000023	female	10s	Korea	Gwangju		overseas inflow				2020-03-31	2020-04-13		isolated
1300000024	female	30s	Korea	Gwangju		overseas inflow				2020-03-31			isolated
1300000025	female	10s	Korea	Gwangju		overseas inflow		1	2020-03-31	2020-04-01			isolated
1300000026	male	30s	Korea	Gwangju		overseas inflow		1		2020-04-02	2020-04-10		released
1300000027	female	20s	Korea	Gwangju		overseas inflow		4		2020-04-04			isolated
1300000028	male	20s	Korea	Gwangju		overseas inflow		2		2020-04-14	2020-04-22		isolated
1300000029	male	60s	Korea	Gwangju		overseas inflow		3		2020-04-16			isolated
1300000030	female	20s	Korea	Gwangju		overseas inflow		2		2020-04-16			isolated
1300000031	female	20s	Korea	Gwangju		overseas inflow				2020-05-29	2020-06-15		released
1300000032	male	20s	Korea	Gwangju		overseas inflow				2020-05-29	2020-06-15		released
1300000033	male	20s	Korea	Gwangju		etc				2020-06-27			isolated
1300000034	female	60s	Korea	Gwangju		etc				2020-06-27			isolated
1300000035	male	60s	Korea	Gwangju		contact with patient	1300000034			2020-06-27			isolated
1300000036	male	60s	Korea	Gwangju		etc	1300000034			2020-06-27			isolated
1300000037	female	60s	Korea	Gwangju		etc	1300000034			2020-06-27			isolated
1300000038	female	30s	Korea	Gwangju		overseas inflow				2020-06-28			isolated
1300000039	female	60s	Korea	Gwangju		contact with patient	1300000036			2020-06-28			isolated
1300000040	female	60s	Korea	Gwangju		contact with patient	1300000036			2020-06-28			isolated
1300000041	female	60s	Korea	Gwangju		contact with patient	1300000036			2020-06-28			isolated
1300000042	female	70s	Korea	Gwangju		etc				2020-06-28			isolated
1300000043	male	60s	Korea	Gwangju		etc				2020-06-29			isolated
1300000044	female	60s	Korea	Gwangju		etc				2020-06-29			isolated
1400000001	female	30s	China	Incheon	etc	overseas inflow			2020-01-19	2020-01-20	2020-02-06		released
1400000002	female	60s	Korea	Incheon	Bupyeong-gu	Shincheonji Church				2020-02-22	2020-03-09		released
1400000003	male	50s	Korea	Incheon	Michuhol-gu	etc			2020-01-31	2020-02-25	2020-03-03		released
1400000004	female	20s	Korea	Incheon	Seo-gu	contact with patient				2020-02-28	2020-03-25		released
1400000005	male	60s	Korea	Incheon	Bupyeong-gu	contact with patient				2020-02-28	2020-03-16		released
1400000006	male	40s	Korea	Incheon	Yeonsu-gu	etc			2020-02-27	2020-02-28	2020-05-10		released
1400000007	male	50s	Korea	Incheon	Yeonsu-gu	contact with patient				2020-03-01	2020-03-17		released
1400000008	female	40s	Korea	Incheon	Bupyeong-gu	Shincheonji Church				2020-03-03	2020-03-11		released
1400000009	male	0s	Korea	Incheon	Michuhol-gu	contact with patient			2020-03-04	2020-03-03	2020-04-13		released
1400000010	female	50s	Korea	Incheon	Seo-gu	contact with patient			2020-03-07	2020-03-09	2020-04-01		released
1400000011	female	50s	Korea	Incheon	Gyeyang-gu	Guro-gu Call Center				2020-03-09	2020-04-14		released
1400000012	female	30s	Korea	Incheon	Seo-gu	Guro-gu Call Center				2020-03-09	2020-04-27		released
1400000013	female	60s	Korea	Incheon	Yeonsu-gu	Guro-gu Call Center				2020-03-09	2020-05-17		released
1400000014	female	50s	Korea	Incheon	Bupyeong-gu	Guro-gu Call Center				2020-03-09	2020-03-26		released
1400000015	female	40s	Korea	Incheon	Bupyeong-gu	Guro-gu Call Center				2020-03-09	2020-04-03		released
1400000016	female	30s	Korea	Incheon	Michuhol-gu	Guro-gu Call Center				2020-03-09	2020-03-31		released
1400000017	female	40s	Korea	Incheon	Michuhol-gu	Guro-gu Call Center				2020-03-09	2020-03-24		released
1400000018	female	40s	Korea	Incheon	Michuhol-gu	Guro-gu Call Center				2020-03-09	2020-03-28		released
1400000019	female	20s	Korea	Incheon	Bupyeong-gu	Guro-gu Call Center				2020-03-09	2020-03-26		released
1400000020	female	40s	Korea	Incheon	Michuhol-gu	Guro-gu Call Center				2020-03-09	2020-04-13		released
1400000021	male	20s	Korea	Incheon	Namdong-gu	Guro-gu Call Center				2020-03-09	2020-04-05		released
1400000022	female	40s	Korea	Incheon	Gyeyang-gu	Guro-gu Call Center				2020-03-10	2020-04-13		released
1400000023	male	50s	Korea	Incheon	Bupyeong-gu	Guro-gu Call Center				2020-03-09	2020-03-31		released
1400000024	male	30s	Korea	Incheon	Michuhol-gu	contact with patient				2020-03-10	2020-03-31		released
1400000025	male	50s	Korea	Incheon	Yeonsu-gu	contact with patient				2020-03-10	2020-04-04		released
1400000026	male	30s	Korea	Incheon	Namdong-gu	Guro-gu Call Center				2020-03-12	2020-03-24		released
1400000027	female	20s	Korea	Incheon	Bupyeong-gu	Guro-gu Call Center				2020-03-11	2020-03-21		released
1400000028	male	50s	Korea	Incheon	Yeonsu-gu	contact with patient				2020-03-13	2020-03-30		released
1400000029	female	30s	Korea	Incheon	Namdong-gu	Guro-gu Call Center				2020-03-14	2020-04-08		released
1400000030	female	30s	Korea	Incheon	Namdong-gu	Ministry of Oceans and Fisheries			2020-03-09	2020-03-14	2020-04-09		released
1400000031	female	40s	Korea	Incheon	Namdong-gu	Guro-gu Call Center				2020-03-16	2020-04-04		released
1400000032	male	30s	Korea	Incheon	Gyeyang-gu	etc				2020-03-17	2020-03-27		released
1400000033	male	50s	Korea	Incheon	Yeonsu-gu	overseas inflow				2020-03-19	2020-05-04		released
1400000034	male	40s	Korea	Incheon		contact with patient				2020-03-19	2020-04-08		released
1400000035	male	40s	Korea	Incheon	Dong-gu	contact with patient				2020-03-19	2020-04-29		released
1400000036	male	50s	Korea	Incheon	Gyeyang-gu	contact with patient				2020-03-19	2020-04-03		released
1400000037	male	50s	Korea	Incheon	Yeonsu-gu	overseas inflow				2020-03-19			isolated
1400000038	female	40s	Korea	Incheon	Dong-gu	contact with patient	1400000035			2020-03-19	2020-04-27		released
1400000039	male	60s	Korea	Incheon	Gyeyang-gu	contact with patient	1400000013			2020-03-19	2020-05-08		released
1400000040	male	50s	Korea	Incheon	Yeonsu-gu	overseas inflow				2020-03-20	2020-04-13		released
1400000041	male	50s	Korea	Incheon	Bupyeong-gu	etc				2020-03-23	2020-04-29		released
1400000042	male	30s	Korea	Incheon	Yeonsu-gu	overseas inflow				2020-03-23	2020-04-05		released
1400000043	female	20s	Korea	Incheon	Jung-gu	overseas inflow				2020-03-25	2020-05-02		released
1400000044	male	50s	Korea	Incheon	Yeonsu-gu	contact with patient				2020-03-25	2020-04-09		released
1400000045	female	20s	Korea	Incheon	Yeonsu-gu	overseas inflow				2020-03-26	2020-04-07		released
1400000046	female	20s	Korea	Incheon	Namdong-gu	overseas inflow				2020-03-26	2020-04-19		released
1400000047	female	20s	Korea	Incheon	Bupyeong-gu	contact with patient				2020-03-26	2020-04-17		released
1400000048	male	50s	Korea	Incheon	Bupyeong-gu	overseas inflow				2020-03-27	2020-04-14		released
1400000049	female	20s	Korea	Incheon	Yeonsu-gu	overseas inflow				2020-03-27	2020-05-01		released
1400000050	female	40s	Korea	Incheon	Gyeyang-gu	contact with patient				2020-03-27	2020-04-08		released
1400000051	male	60s	Korea	Incheon	Bupyeong-gu	overseas inflow				2020-03-27	2020-04-15		released
1400000052	male	30s	Korea	Incheon	Michuhol-gu	overseas inflow				2020-03-27	2020-04-30		released
1400000053	female	30s	Korea	Incheon	Jung-gu	overseas inflow				2020-03-28	2020-04-15		released
1400000054	male	30s	Korea	Incheon	Jung-gu	overseas inflow				2020-03-28	2020-04-09		released
1400000055	male	30s	Korea	Incheon	Yeonsu-gu	overseas inflow				2020-03-28	2020-04-04		released
1400000056	female	50s	Korea	Incheon	Bupyeong-gu	overseas inflow				2020-03-28	2020-05-01		released
1400000057	female	40s	Korea	Incheon	Namdong-gu	overseas inflow				2020-03-28	2020-04-26		released
1400000058	male	60s	Korea	Incheon		etc				2020-03-28	2020-05-30		released
1400000059	male	20s	Korea	Incheon	Bupyeong-gu	overseas inflow				2020-03-28	2020-04-11		released
1400000060	female	20s	Korea	Incheon	Seo-gu	overseas inflow				2020-03-29	2020-04-14		released
1400000061	female	60s	Korea	Incheon	Bupyeong-gu	etc				2020-03-29	2020-04-02		released
1400000062	female	50s	Korea	Incheon	Michuhol-gu	overseas inflow				2020-03-30	2020-04-14		released
1400000063	female	40s	Korea	Incheon	Jung-gu	contact with patient				2020-03-30	2020-05-02		released
1400000064	male	70s	Korea	Incheon	Jung-gu	overseas inflow				2020-03-30	2020-05-22		released
1400000065	female	20s	Korea	Incheon	Namdong-gu	overseas inflow				2020-03-30	2020-04-16		released
1400000066	female	20s	Korea	Incheon	Namdong-gu	overseas inflow				2020-03-30	2020-05-21		released
1400000067	male	30s	Korea	Incheon	Michuhol-gu	overseas inflow				2020-03-31	2020-05-07		released
1400000068	female	50s	Korea	Incheon	Seo-gu	contact with patient				2020-03-31	2020-04-27		released
1400000069	female	50s	Korea	Incheon	Namdong-gu	overseas inflow				2020-03-31	2020-04-27		released
1400000070	female	30s	Korea	Incheon	Yeonsu-gu	contact with patient				2020-03-31	2020-04-14		released
1400000071	female	60s	Korea	Incheon	Yeonsu-gu	Eunpyeong St. Mary's Hospital				2020-04-01	2020-05-06		released
1400000072	female	60s	Korea	Incheon	Michuhol-gu	Eunpyeong St. Mary's Hospital				2020-04-01	2020-04-08		released
1400000073	female	40s	Korea	Incheon	Yeonsu-gu	contact with patient				2020-04-01	2020-05-11		released
1400000074	female	0s	Korea	Incheon	Yeonsu-gu	contact with patient				2020-04-01	2020-05-12		isolated
1400000075	male	60s	Korea	Incheon	Seo-gu	overseas inflow				2020-04-02	2020-04-11		released
1400000076	male	60s	Korea	Incheon	Seo-gu	overseas inflow				2020-04-03	2020-04-11		released
1400000077	female	20s	Korea	Incheon	Seo-gu	overseas inflow				2020-04-03	2020-04-14		released
1400000078	male	30s	Korea	Incheon	Seo-gu	etc				2020-04-03	2020-04-10		released
1400000079	male	60s	Korea	Incheon	Gyeyang-gu	overseas inflow				2020-04-04	2020-05-09		released
1400000080	female	70s	Korea	Incheon	Yeonsu-gu	contact with patient				2020-04-05	2020-04-24		released
1400000081	female	60s	Korea	Incheon	Seo-gu	contact with patient				2020-04-07	2020-04-17		released
1400000082	male	30s	Korea	Incheon	Seo-gu	overseas inflow				2020-04-07	2020-04-22		released
1400000083	female	40s	Korea	Incheon	Bupyeong-gu	etc				2020-04-07	2020-04-17		released
1400000084	female	60s	Korea	Incheon	Namdong-gu	overseas inflow				2020-04-09	2020-05-12		released
1400000085	male	90s	Korea	Incheon	Bupyeong-gu	contact with patient				2020-04-09	2020-05-12		released
1400000086	male	20s	Korea	Incheon	Ganghwa-gun	overseas inflow				2020-04-10	2020-04-24		released
1400000087	male	60s	Korea	Incheon	Yeonsu-gu	overseas inflow				2020-04-12			isolated
1400000088	male	30s	Korea	Incheon	Namdong-gu	overseas inflow				2020-04-13	2020-05-19		released
1400000089	female	30s	Korea	Incheon	Seo-gu	overseas inflow				2020-04-16	2020-04-21		released
1400000090	female	40s	Korea	Incheon	Michuhol-gu	overseas inflow				2020-04-17	2020-04-25		released
1400000091	female	20s	Korea	Incheon	Namdong-gu	overseas inflow				2020-04-18	2020-04-26		released
1400000092	male	20s	Korea	Incheon	Gyeyang-gu	overseas inflow				2020-04-19	2020-04-26		released
1400000093	male		Korea	Incheon	Namdong-gu	overseas inflow				2020-04-27	2020-05-26		released
1400000094	female		Korea	Incheon	Michuhol-gu	overseas inflow				2020-04-30			isolated
1400000095	male		Korea	Incheon	Namdong-gu	overseas inflow				2020-05-01			isolated
1400000096	female		Korea	Incheon	Bupyeong-gu	overseas inflow				2020-05-02	2020-05-08		released
1400000097	female		Korea	Incheon	Michuhol-gu	overseas inflow				2020-05-03	2020-05-11		released
1400000098	female		Korea	Incheon	Bupyeong-gu	contact with patient				2020-05-08			isolated
1400000099	male		Korea	Incheon	Bupyeong-gu	contact with patient				2020-05-08			isolated
1400000100	male		Korea	Incheon	Yeonsu-gu	Itaewon Clubs				2020-05-09	2020-05-26		released
1400000101	male		Korea	Incheon	Seo-gu	Itaewon Clubs				2020-05-09			isolated
1400000102	male		Korea	Incheon	Michuhol-gu	Itaewon Clubs				2020-05-09			isolated
1400000103	male		Korea	Incheon	Michuhol-gu	Itaewon Clubs	1400000102			2020-05-09			isolated
1400000104	female		Korea	Incheon	Gyeyang-gu	overseas inflow				2020-05-10			isolated
1400000105	female		Korea	Incheon	Bupyeong-gu	Itaewon Clubs				2020-05-10			isolated
1400000106	male		Korea	Incheon	Seo-gu	contact with patient				2020-05-12			isolated
1400000107	female		Korea	Incheon	Namdong-gu	contact with patient				2020-05-12			isolated
1400000108	male		Korea	Incheon	Namdong-gu	contact with patient				2020-05-12			isolated
1400000109	male		Korea	Incheon	Michuhol-gu	contact with patient	1400000102			2020-05-13			isolated
1400000110	female		Korea	Incheon	Jung-gu	contact with patient	1400000102			2020-05-13			isolated
1400000111	female		Korea	Incheon	Jung-gu	contact with patient	1400000102			2020-05-13			isolated
1400000112	female		Korea	Incheon	Jung-gu	contact with patient	1400000102			2020-05-13			isolated
1400000113	female		Korea	Incheon	Yeonsu-gu	contact with patient	1400000102			2020-05-13			isolated
1400000114	female		Korea	Incheon	Yeonsu-gu	contact with patient	1400000113			2020-05-13			isolated
1400000115	female		Korea	Incheon	Michuhol-gu	contact with patient	1400000102			2020-05-13			isolated
1400000116	male		Korea	Incheon	Michuhol-gu	contact with patient	1400000102			2020-05-13	2020-05-29		released
1400000117	male		Korea	Incheon	Yeonsu-gu	contact with patient	1400000102			2020-05-13			isolated
1400000118	female		Korea	Incheon	Jung-gu	contact with patient	1400000102			2020-05-13			isolated
1400000119	male		Korea	Incheon	Namdong-gu	contact with patient	1400000102			2020-05-13			isolated
1400000120	male		Korea	Incheon	Yeonsu-gu	overseas inflow				2020-05-13	2020-05-28		released
1400000121	female		Korea	Incheon	Namdong-gu	contact with patient	1400000119			2020-05-13			isolated
1400000122	male		Korea	Incheon	Michuhol-gu	contact with patient	1400000119			2020-05-14			isolated
1400000123	male		Korea	Incheon	Bupyeong-gu	contact with patient	1400000105			2020-05-14			isolated
1400000124	female		Korea	Incheon	Yeonsu-gu	contact with patient	1400000113			2020-05-14	2020-05-22		released
1400000125	male		Korea	Incheon	Namdong-gu	contact with patient	1400000102			2020-05-17			isolated
1400000126	female		Korea	Incheon	Namdong-gu	contact with patient	1400000125			2020-05-18			isolated
1400000127	female		Korea	Incheon	Michuhol-gu	contact with patient	1400000128			2020-05-19			isolated
1400000128	male		Korea	Incheon	Michuhol-gu	contact with patient	1400000119			2020-05-19			isolated
1400000129	male		Korea	Incheon	Yeonsu-gu	contact with patient	1400000125			2020-05-19			isolated
1400000130	female		Korea	Incheon	Yeonsu-gu	contact with patient	1400000125			2020-05-19			isolated
1400000131	male		Korea	Incheon	Michuhol-gu	contact with patient				2020-05-19			isolated
1400000132	male		Korea	Incheon	Michuhol-gu	contact with patient	1400000128			2020-05-19			isolated
1400000133	male		Korea	Incheon	Michuhol-gu	contact with patient	1400000119			2020-05-19			isolated
1400000134	male		Korea	Incheon	Michuhol-gu	contact with patient				2020-05-19			isolated
1400000135	male		Korea	Incheon	Michuhol-gu	contact with patient				2020-05-20			isolated
1400000136	male		Korea	Incheon	Michuhol-gu	contact with patient				2020-05-20			isolated
1400000137	male		Korea	Incheon	Namdong-gu	contact with patient				2020-05-20			isolated
1400000138	female		Korea	Incheon	Michuhol-gu	contact with patient	1400000135			2020-05-20			isolated
1400000139	male		Korea	Incheon	Michuhol-gu	contact with patient	1400000135			2020-05-20			isolated
1400000140	female		Korea	Incheon	Michuhol-gu	contact with patient	1400000136			2020-05-20			isolated
1400000141	male		Korea	Incheon	Bupyeong-gu	contact with patient				2020-05-21			isolated
1400000142	female		Korea	Incheon	Bupyeong-gu	contact with patient				2020-05-23			isolated
1400000143	male		Korea	Incheon	Bupyeong-gu	contact with patient	1400000142			2020-05-23			isolated
1400000144	female		Korea	Incheon	Seo-gu	contact with patient				2020-05-24			isolated
1400000145	female		Korea	Incheon	Michuhol-gu	contact with patient	1400000135			2020-05-24			isolated
1400000146	female		Korea	Incheon	Gyeyang-gu	contact with patient				2020-05-25			isolated
1400000147	male		Korea	Incheon	Bupyeong-gu	Coupang Logistics Center				2020-05-25			isolated
1400000148	male		Korea	Incheon	Bupyeong-gu	Coupang Logistics Center				2020-05-26			isolated
1400000149	female		Korea	Incheon	Gyeyang-gu	Coupang Logistics Center				2020-05-26			isolated
1400000150	female		Korea	Incheon	Namdong-gu	overseas inflow				2020-05-26			isolated
1400000151	female		Korea	Incheon	Bupyeong-gu	contact with patient				2020-05-26			isolated
1400000152	female		Korea	Incheon	Bupyeong-gu	Coupang Logistics Center				2020-05-26			isolated
1400000153	female		Korea	Incheon	Gyeyang-gu	contact with patient	1400000149			2020-05-26			isolated
1400000154	female		Korea	Incheon	Bupyeong-gu	contact with patient	1400000146			2020-05-26			isolated
1400000155	female		Korea	Incheon	Gyeyang-gu	Coupang Logistics Center				2020-05-26			isolated
1400000156	female		Korea	Incheon	Bupyeong-gu	Coupang Logistics Center				2020-05-27			isolated
1400000157	male		Korea	Incheon	Michuhol-gu	contact with patient	1400000109			2020-05-26			isolated
1400000158	male		Korea	Incheon	Bupyeong-gu	contact with patient	1400000156			2020-05-27			isolated
1400000159	male		Korea	Incheon	Bupyeong-gu	Coupang Logistics Center				2020-05-27			isolated
1400000160	female		Korea	Incheon	Bupyeong-gu	Coupang Logistics Center				2020-05-27			isolated
1400000161	female		Korea	Incheon	Gyeyang-gu	Coupang Logistics Center				2020-05-27			isolated
1400000162	male		Korea	Incheon	Gyeyang-gu	Coupang Logistics Center				2020-05-27			isolated
1400000163	female		Korea	Incheon	Dong-gu	Coupang Logistics Center				2020-05-27			isolated
1400000164	male		Korea	Incheon	Yeonsu-gu	contact with patient				2020-05-27			isolated
1400000165	female		Korea	Incheon	Gyeyang-gu	contact with patient	1400000155			2020-05-27			isolated
1400000166	male		Korea	Incheon	Gyeyang-gu	contact with patient	1400000155			2020-05-27			isolated
1400000167	male		Korea	Incheon	Gyeyang-gu	contact with patient				2020-05-27			isolated
1400000168	female		Korea	Incheon	Bupyeong-gu	Coupang Logistics Center				2020-05-27			isolated
1400000169	male		Korea	Incheon	Bupyeong-gu	Coupang Logistics Center				2020-05-27			isolated
1400000170	female		Korea	Incheon	Bupyeong-gu	Coupang Logistics Center				2020-05-27			isolated
1400000171	male		Korea	Incheon	Bupyeong-gu	contact with patient	1400000152			2020-05-27			isolated
1400000172	female		Korea	Incheon	Bupyeong-gu	Coupang Logistics Center				2020-05-27			isolated
1400000173	male		Korea	Incheon	Bupyeong-gu	Coupang Logistics Center				2020-05-27			isolated
1400000174	male		Korea	Incheon	Gyeyang-gu	Coupang Logistics Center				2020-05-27			isolated
1400000175	female		Korea	Incheon	Gyeyang-gu	Coupang Logistics Center				2020-05-27			isolated
1400000176	male		Korea	Incheon	Bupyeong-gu	contact with patient	1400000159			2020-05-27			isolated
1400000177	female		Korea	Incheon	Bupyeong-gu	contact with patient	1400000159			2020-05-27			isolated
1400000178	female		Korea	Incheon	Yeonsu-gu	Coupang Logistics Center				2020-05-27			isolated
1400000179	male		Korea	Incheon	Gyeyang-gu	Coupang Logistics Center				2020-05-27			isolated
1400000180	female		Korea	Incheon	Bupyeong-gu	Coupang Logistics Center				2020-05-27			isolated
1400000181	male		Korea	Incheon	Jung-gu	Coupang Logistics Center				2020-05-27			isolated
1400000182	male		Korea	Incheon	Bupyeong-gu	Coupang Logistics Center				2020-05-27			isolated
1400000183	female		Korea	Incheon	Bupyeong-gu	contact with patient	1400000170			2020-05-27			isolated
1400000184	male		Korea	Incheon	Gyeyang-gu	contact with patient	1400000159			2020-05-27			isolated
1400000185	female		Korea	Incheon	Gyeyang-gu	Coupang Logistics Center				2020-05-28			isolated
1400000186	male		Korea	Incheon	Gyeyang-gu	Coupang Logistics Center				2020-05-28			isolated
1400000187	female		Korea	Incheon	Gyeyang-gu	contact with patient	1400000179			2020-05-28			isolated
1400000188	female		Korea	Incheon	Gyeyang-gu					2020-05-28			isolated
1400000189	female		Korea	Incheon	Gyeyang-gu	contact with patient	1400000188			2020-05-28			isolated
1400000190	male		Korea	Incheon	Namdong-gu	contact with patient	1400000121			2020-05-28			isolated
1400000191	female		Korea	Incheon	Bupyeong-gu	Coupang Logistics Center				2020-05-28			isolated
1400000192	female		Korea	Incheon	Gyeyang-gu	contact with patient				2020-05-28			isolated
1400000193	male		Korea	Incheon	Gyeyang-gu	contact with patient				2020-05-28			isolated
1400000194	male		Korea	Incheon	Gyeyang-gu	contact with patient	1400000187			2020-05-28			isolated
1400000195	male		Korea	Incheon	Gyeyang-gu	contact with patient	1400000188			2020-05-28			isolated
1400000196	female		Korea	Incheon	Gyeyang-gu	contact with patient	1400000188			2020-05-28			isolated
1400000197	female		Korea	Incheon	Gyeyang-gu	contact with patient	1400000188			2020-05-28			isolated
1400000198	male		Korea	Incheon	Yeonsu-gu	contact with patient	1400000127			2020-05-28			isolated
1400000199	female		Korea	Incheon	Michuhol-gu	Coupang Logistics Center				2020-05-29			isolated
1400000200	female		Korea	Incheon	Namdong-gu	contact with patient	1400000188			2020-05-29			isolated
1400000201	female		Korea	Incheon	Gyeyang-gu	contact with patient	1400000197			2020-05-29			isolated
1400000202	female		Korea	Incheon	Gyeyang-gu	contact with patient	1400000192			2020-05-29			isolated
1400000203	male		Korea	Incheon	Yeonsu-gu	contact with patient	1400000127			2020-05-29			isolated
1400000204	male		Korea	Incheon	Gyeyang-gu	contact with patient	1400000197			2020-05-30			isolated
1400000205	male		Korea	Incheon	Gyeyang-gu	contact with patient	1400000159			2020-05-30			isolated
1400000206	female		Korea	Incheon	Gyeyang-gu	contact with patient	1400000195			2020-05-30			isolated
1400000207	male		Korea	Incheon	Bupyeong-gu	contact with patient	1400000205			2020-05-30			isolated
1400000208	female		Korea	Incheon	Gyeyang-gu	contact with patient	1400000161			2020-05-31			isolated
1400000209	female		Korea	Incheon	Bupyeong-gu	contact with patient				2020-05-31			isolated
1400000210	female		Korea	Incheon	Bupyeong-gu	contact with patient	1400000209			2020-05-31			isolated
1400000211	female		Korea	Incheon	Bupyeong-gu	contact with patient	1400000209			2020-05-31			isolated
1400000212	female		Korea	Incheon	Bupyeong-gu	contact with patient	1400000209			2020-05-31			isolated
1400000213	female		Korea	Incheon	Bupyeong-gu	contact with patient	1400000209			2020-05-31			isolated
1400000214	female		Korea	Incheon	Michuhol-gu	contact with patient	1400000209			2020-05-31			isolated
1400000215	male		Korea	Incheon	Michuhol-gu	contact with patient	1400000209			2020-05-31			isolated
1400000216	female		Korea	Incheon	Michuhol-gu	contact with patient	1400000209			2020-05-31			isolated
1400000217	male		Korea	Incheon	Michuhol-gu	contact with patient	1400000209			2020-05-31			isolated
1400000218	female		Korea	Incheon	Michuhol-gu	contact with patient	1400000209			2020-05-31			isolated
1400000219	female		Korea	Incheon	Michuhol-gu	contact with patient	1400000209			2020-05-31			isolated
1400000220	male		Korea	Incheon	Michuhol-gu	contact with patient	1400000209			2020-05-31			isolated
1400000221	female		Korea	Incheon	Michuhol-gu	contact with patient	1400000209			2020-05-31			isolated
1400000222	female		Korea	Incheon	Yeonsu-gu	contact with patient	1400000209			2020-05-31			isolated
1400000223	female		Korea	Incheon	Jung-gu	contact with patient	1400000209			2020-05-31			isolated
1400000224	female		Korea	Incheon	Namdong-gu	contact with patient	1400000209			2020-05-31			isolated
1400000225	female		Korea	Incheon	Bupyeong-gu	contact with patient	1400000209			2020-06-01			isolated
1400000226	female		Korea	Incheon	Bupyeong-gu	contact with patient	1400000209			2020-06-01			isolated
1400000227	male		Korea	Incheon	Seo-gu	contact with patient	1400000209			2020-06-01			isolated
1400000228	male		Korea	Incheon	Bupyeong-gu	contact with patient	1400000209			2020-06-01			isolated
1400000229	male		Korea	Incheon	Bupyeong-gu	contact with patient				2020-06-01			isolated
1400000230	female		Korea	Incheon	Bupyeong-gu	contact with patient	1400000213			2020-06-01			isolated
1400000231	female		Korea	Incheon	Michuhol-gu	contact with patient	1400000222			2020-06-01			isolated
1400000232	male		Korea	Incheon	Michuhol-gu	contact with patient	1400000222			2020-06-01			isolated
1400000233	male		Korea	Incheon	Bupyeong-gu	contact with patient	1400000229			2020-06-01			isolated
1400000234	female		Korea	Incheon	Yeonsu-gu	contact with patient	1400000222			2020-06-01			isolated
1400000235	female		Korea	Incheon	Jung-gu	contact with patient	1400000181			2020-06-01			isolated
1400000236	female		Korea	Incheon	Bupyeong-gu	contact with patient	1400000209			2020-06-01			isolated
1400000237	female		Korea	Incheon	Bupyeong-gu	contact with patient	1400000228			2020-06-01			isolated
1400000238	female		Korea	Incheon	Bupyeong-gu	contact with patient	1400000213			2020-06-01			isolated
1400000239	male		Korea	Incheon	Bupyeong-gu	contact with patient	1400000213			2020-06-01			isolated
1400000240	female		Korea	Incheon	Michuhol-gu	contact with patient	1400000213			2020-06-01			isolated
1400000241	male		Korea	Incheon	Bupyeong-gu	contact with patient				2020-06-02			isolated
1400000242	female		Korea	Incheon	Bupyeong-gu	contact with patient				2020-06-02			isolated
1400000243	female		Korea	Incheon	Bupyeong-gu	contact with patient				2020-06-02			isolated
1400000244	female		Korea	Incheon	Bupyeong-gu	contact with patient				2020-06-02			isolated
1400000245	female		Korea	Incheon	Michuhol-gu	contact with patient				2020-06-02			isolated
1400000246	female		Korea	Incheon	Michuhol-gu	contact with patient	1400000131			2020-06-02			isolated
1400000247	female		Korea	Incheon	Michuhol-gu	contact with patient	1400000240			2020-06-02			isolated
1400000248	female		Korea	Incheon	Michuhol-gu	contact with patient	1400000240			2020-06-02			isolated
1400000249	female		Korea	Incheon	Namdong-gu	contact with patient	1400000240			2020-06-02			isolated
1400000250	male		Korea	Incheon	Bupyeong-gu	contact with patient	1400000210			2020-06-03			isolated
1400000251	female		Korea	Incheon	Bupyeong-gu	contact with patient	1400000240			2020-06-03			isolated
1400000252	female		Korea	Incheon	Namdong-gu	contact with patient	1400000245			2020-06-03			isolated
1400000253	female		Korea	Incheon	Jung-gu	contact with patient	1400000223			2020-06-03			isolated
1400000254	male		Korea	Incheon	Jung-gu	contact with patient	1400000223			2020-06-03			isolated
1400000255	female		Korea	Incheon	Michuhol-gu	contact with patient	1400000247			2020-06-03			isolated
1400000256	male		Korea	Incheon	Namdong-gu	contact with patient	1400000245			2020-06-04			isolated
1400000257	female		Korea	Incheon	Namdong-gu	contact with patient	1400000256			2020-06-04			isolated
1400000258	female		Korea	Incheon	Jung-gu	contact with patient	1400000245			2020-06-04			isolated
1400000259	female		Korea	Incheon	Yeonsu-gu	contact with patient	1400000255			2020-06-04			isolated
1400000260	female		Korea	Incheon	Bupyeong-gu	contact with patient				2020-06-04			isolated
1400000261	female		Korea	Incheon	Yeonsu-gu	contact with patient	1400000259			2020-06-04			isolated
1400000262	female		Korea	Incheon	Bupyeong-gu	contact with patient				2020-06-04			isolated
1400000263	male		Korea	Incheon	Bupyeong-gu	contact with patient	1400000260			2020-06-04			isolated
1400000264	female		Korea	Incheon	Namdong-gu	contact with patient				2020-06-05			isolated
1400000265	male		Korea	Incheon	Michuhol-gu	contact with patient	1400000247			2020-06-05			isolated
1400000266	male		Korea	Incheon	Namdong-gu	contact with patient	1400000264			2020-06-05			isolated
1400000267	female		Korea	Incheon	Namdong-gu	contact with patient	1400000264			2020-06-05			isolated
1400000268	male		Korea	Incheon	Bupyeong-gu	contact with patient	1400000209			2020-06-05			isolated
1400000269	male		Korea	Incheon	Gyeyang-gu	overseas inflow				2020-06-05			isolated
1400000270	male		Korea	Incheon	Seo-gu	contact with patient	1400000248			2020-06-05			isolated
1400000271	male		Korea	Incheon	Jung-gu					2020-06-05			isolated
1400000272	male		Korea	Incheon	Namdong-gu					2020-06-05			isolated
1400000273	female		Korea	Incheon	Namdong-gu	contact with patient	1400000274			2020-06-05			isolated
1400000274	female		Korea	Incheon	Namdong-gu	contact with patient	1400000264			2020-06-05			isolated
1400000275	male		Korea	Incheon	Bupyeong-gu	contact with patient				2020-06-05			isolated
1400000276	female		Korea	Incheon	Gyeyang-gu	contact with patient	1400000185			2020-06-05			isolated
1400000277	female		Korea	Incheon	Gyeyang-gu	contact with patient	1400000162			2020-06-05			isolated
1400000278	female		Korea	Incheon	Gyeyang-gu	contact with patient	1400000162			2020-06-05			isolated
1400000279	female		Korea	Incheon	Namdong-gu	contact with patient	1400000264			2020-06-06			isolated
1400000280	female		Korea	Incheon	Bupyeong-gu	contact with patient				2020-06-06			isolated
1400000281	female		Korea	Incheon	Gyeyang-gu	Coupang Logistics Center				2020-06-07			isolated
1400000282	male		Korea	Incheon	Bupyeong-gu	contact with patient	1400000236			2020-06-07			isolated
1400000283	male		Korea	Incheon	Gyeyang-gu	contact with patient	1400000281			2020-06-07			isolated
1400000284	female		Korea	Incheon	Gyeyang-gu	Coupang Logistics Center				2020-06-08			isolated
1400000285	male		Korea	Incheon	Gyeyang-gu	Coupang Logistics Center				2020-06-08			isolated
1400000286	female		Korea	Incheon	Namdong-gu	Coupang Logistics Center				2020-06-08			isolated
1400000287	male		Korea	Incheon	Michuhol-gu	contact with patient				2020-06-09			isolated
1400000288	female		Korea	Incheon	Michuhol-gu	contact with patient	1400000200			2020-06-09			isolated
1400000289	female		Korea	Incheon	Michuhol-gu	contact with patient	1400000287			2020-06-09			isolated
1400000290	female		Korea	Incheon	Michuhol-gu	contact with patient	1400000287			2020-06-09			isolated
1400000291	female		Korea	Incheon	Michuhol-gu	contact with patient	1400000287			2020-06-09			isolated
1400000292	male		Korea	Incheon	Michuhol-gu	contact with patient	1400000216			2020-06-09			isolated
1400000293	male		Korea	Incheon	Michuhol-gu	contact with patient	1400000216			2020-06-09			isolated
1400000294	female		Korea	Incheon	Gyeyang-gu	contact with patient				2020-06-09			isolated
1400000295	female		Korea	Incheon	Michuhol-gu	contact with patient				2020-06-10			isolated
1400000296	female		Korea	Incheon	Bupyeong-gu	contact with patient	1400000170			2020-06-10			isolated
1400000297	male		Korea	Incheon	Yeonsu-gu	overseas inflow				2020-06-10			isolated
1400000298	female		Korea	Incheon	Bupyeong-gu	contact with patient	1400000191			2020-06-10			isolated
1400000299	male		Korea	Incheon	Bupyeong-gu	contact with patient	1400000210			2020-06-10			isolated
1400000300	male		Korea	Incheon	Bupyeong-gu	contact with patient	1400000299			2020-06-10			isolated
1400000301	female		Korea	Incheon	Yeonsu-gu	overseas inflow				2020-06-11			isolated
1400000302	male		Korea	Incheon	Namdong-gu	Richway				2020-06-12			isolated
1400000303	female		Korea	Incheon	Dong-gu	contact with patient	1400000210			2020-06-13			isolated
1400000304	female		Korea	Incheon	Gyeyang-gu	contact with patient	1400000204			2020-06-13			isolated
1400000305	female		Korea	Incheon	Bupyeong-gu	contact with patient				2020-06-13			isolated
1400000306	female		Korea	Incheon	Namdong-gu	contact with patient	1400000248			2020-06-13			isolated
1400000307	male		Korea	Incheon	Dong-gu					2020-06-13			isolated
1400000308	male		Korea	Incheon	Michuhol-gu	contact with patient				2020-06-13			isolated
1400000309	male		Korea	Incheon	Gyeyang-gu	contact with patient				2020-06-13			isolated
1400000310	female		Korea	Incheon	Yeonsu-gu	contact with patient	1400000227			2020-06-13			isolated
1400000311	female		Korea	Incheon	Yeonsu-gu	contact with patient	1400000227			2020-06-13			isolated
1400000312	female		Korea	Incheon	Michuhol-gu	contact with patient	1400000223			2020-06-13			isolated
1400000313	female		Korea	Incheon	Bupyeong-gu	contact with patient				2020-06-13			isolated
1400000314	female		Korea	Incheon	Seo-gu	contact with patient	1400000227			2020-06-14			isolated
1400000315	male		Korea	Incheon	Gyeyang-gu	contact with patient				2020-06-14			isolated
1400000316	female		Korea	Incheon	Namdong-gu	contact with patient	1400000247			2020-06-14			isolated
1400000317	female		Korea	Incheon	Gyeyang-gu	Coupang Logistics Center	1400000315			2020-06-14			isolated
1400000318	male		Korea	Incheon	Gyeyang-gu	contact with patient	1400000315			2020-06-14			isolated
1400000319	male		Korea	Incheon	Gyeyang-gu	contact with patient	1400000315			2020-06-14			isolated
1400000320	female		Korea	Incheon	Namdong-gu					2020-06-15			isolated
1400000321	female		Korea	Incheon	Michuhol-gu	contact with patient				2020-06-16			isolated
1400000322	female		Korea	Incheon	Michuhol-gu	contact with patient	1400000321			2020-06-16			isolated
1400000323	male		Korea	Incheon	Yeonsu-gu	overseas inflow				2020-06-17			isolated
1400000324	female		Korea	Incheon	Michuhol-gu	contact with patient	1400000200			2020-06-18			isolated
1400000325	male		Korea	Incheon	Michuhol-gu	overseas inflow				2020-06-18			isolated
1400000326	female		Korea	Incheon	Michuhol-gu	contact with patient				2020-06-19			isolated
1400000327	female		Korea	Incheon	Namdong-gu	contact with patient	1400000302			2020-06-19			isolated
1400000328	female		Korea	Incheon	Michuhol-gu	contact with patient				2020-06-19			isolated
1400000329	male		Korea	Incheon	Michuhol-gu	contact with patient	1400000328			2020-06-19			isolated
1400000330	male		Korea	Incheon	Namdong-gu	overseas inflow				2020-06-21			isolated
1400000331	male		Korea	Incheon	Gyeyang-gu	contact with patient				2020-06-23			isolated
1400000332	male		Korea	Incheon	Yeonsu-gu	contact with patient	1400000301			2020-06-23			isolated
1400000333	male		Korea	Incheon	Michuhol-gu	contact with patient	1400000331			2020-06-23			isolated
1400000334	male		Korea	Incheon	Bupyeong-gu	contact with patient	1400000331			2020-06-24			isolated
1400000335	female		Korea	Incheon	Namdong-gu	overseas inflow				2020-06-25			isolated
1400000336	male		Korea	Incheon	Jung-gu	overseas inflow				2020-06-25			isolated
1400000337	male		Korea	Incheon	Yeonsu-gu	overseas inflow				2020-06-26			isolated
1400000338	male		Korea	Incheon	Bupyeong-gu	contact with patient	1400000331			2020-06-27			isolated
1400000339	female		Korea	Incheon	Yeonsu-gu	overseas inflow				2020-06-28			isolated
1400000340	female		Korea	Incheon	Yeonsu-gu	overseas inflow				2020-06-29			isolated
1400000341	female		Korea	Incheon	Yeonsu-gu	overseas inflow				2020-06-29			isolated
1400000342	female		Korea	Incheon		overseas inflow				2020-06-30			isolated
1400000343	female		Korea	Incheon		overseas inflow				2020-06-30			isolated
1500000001	female	20s	Korea	Daejeon	Dong-gu	etc		23		2020-02-21	2020-03-04		released
1500000002	female	60s	Korea	Daejeon	Yuseong-gu	etc		9		2020-02-22	2020-03-28		released
1500000003	male	60s	Korea	Daejeon	Yuseong-gu	contact with patient	1500000002	1		2020-02-23	2020-05-05		released
1500000004	female	40s	Korea	Daejeon	Yuseong-gu	etc		46		2020-02-26	2020-03-02		released
1500000005	male	30s	Korea	Daejeon	Yuseong-gu	etc		15		2020-02-26	2020-03-09		released
1500000006	female	40s	Korea	Daejeon	Daedeok-gu	etc		12		2020-04-08	2020-04-24		released
1500000007	male	30s	Korea	Daejeon	Seo-gu	contact with patient	1500000005	2		2020-02-26	2020-03-26		released
1500000008	male	30s	Korea	Daejeon	Seo-gu	contact with patient	1500000005	2		2020-02-26	2020-03-26		released
1500000009	male	70s	Korea	Daejeon	Seo-gu	etc		6		2020-02-26	2020-03-21		released
1500000010	male	30s	Korea	Daejeon	Seo-gu	contact with patient	1500000006	4		2020-02-27	2020-03-27		released
1500000011	male	40s	Korea	Daejeon	Yuseong-gu	contact with patient	1500000006	64		2020-02-28	2020-03-29		released
1500000012	female	40s	Korea	Daejeon	Daedeok-gu	etc		11		2020-02-28	2020-03-19		released
[truncated: 3,166 more rows]
