# Supplementary material for: Evidence that coronavirus superspreading is fat-tailed
Source: Proc Natl Acad Sci U S A. 2020 Nov 2;117(47):29416–8. doi: 10.1073/pnas.2018490117 (PMC7703634; doi:10.1073/pnas.2018490117)
Supplement: Supplementary File [file pnas.2018490117.sd03.xlsx]

## Sheet: Description
Dataset S3. Details and parameter values for the network model of transmission. For details of the simulation code, see https://github.com/felixjwong/superspreaders.

## Sheet: Data
Number of nodes	1000
Mean degree of nodes, d	10
Exposure probability, p_e	0.009 (Barabasi-Albert model); 0.018 (Watts-Strogatz model)*
Infection probability, p_i	0.2
Recovery probability, p_r	0.06
Initial infected fraction of nodes	0.01
Watts-Strogatz graph model rewiring probability	0.5
Number of simulations	100
	*These different values of p_e were chosen to result in the same heterogeneity-adjusted basic reproduction number of R_0=3, in the absence of any node removal threshold (below).
Relationships with mean-field SEIR model	p_e = beta/d, p_i = delta, p_r = gamma
	R_i = beta/gamma is the naïve basic reproduction number
	beta is the transmission rate of an SEIR model
	gamma is the recovery rate of an SEIR model
	delta is the incubation time of an SEIR model
	R_0 = R_i*(1+CV^2) is the heterogeneity-adjusted basic reproduction number
	CV is the coefficient of variation of the degree distribution of the graph, which varies depending on the graph model and the type of perturbation applied
